# Supplementary material for: Cryptic marine gastropods in Hawai’i exhibit variable response to multidecadal in situ environmental changes
Source: PLoS One. 2026 May 6;21(5):e0347347. doi: 10.1371/journal.pone.0347347 (PMC13148702; doi:10.1371/journal.pone.0347347)
Supplement: S1 File — This file is an annotated .RMD file containing the analyses presented in this manuscript. (RMD) [file pone.0347347.s005.RMD]

---
title: "CSCOC_Gastropod_Analysis_Revised"
author: "Amber Stubler"
date: "`r Sys.Date()`"
output: word_document
---

```{r setup, include=FALSE}
knitr::opts_chunk$set(echo = TRUE, warning = FALSE, message = FALSE)
```

# Section 1: Load Data and Packages

```{r load-data}
library(ggplot2)
library(tidyr)
library(broom)
library(broom.mixed)
library(readr)
library(janitor)
library(stringr)
library(tidyverse)
library(dplyr)
library(ggh4x)
library(flextable)
library(officer)     # required for flextable Word formatting
library(lme4)
library(lmerTest)
library(performance)
library(purrr)
library(ggrepel)
library(smatr)

# Set flextable defaults for Word output
set_flextable_defaults(
  font.family = "Times New Roman",
  font.size   = 10,
  border.color = "black",
  padding     = 3
)

datalw <- read.csv(file.choose())
```

---

# Section 2: Stratified Linear Models by Species (logWLR ~ year)

This section uses a stratified analytical approach to address
pseudoreplication concerns from multiple specimens within museum lots.
The intraclass correlation coefficient (ICC) determines the model for
each species:

## 2.1 Lot Structure Summary

```{r lot-structure}
lot_means <- datalw %>%
  group_by(gen_spp, waianae_lot_number, year) %>%
  summarise(
    mean_logWL  = mean(logWL, na.rm = TRUE),
    n_specimens = n(),
    .groups     = "drop"
  )

lot_summary <- lot_means %>%
  group_by(gen_spp) %>%
  summarise(
    n_lots        = n(),
    mean_n        = round(mean(n_specimens), 1),
    median_n      = median(n_specimens),
    max_n         = max(n_specimens),
    solo_lots_pct = round(mean(n_specimens == 1) * 100, 1),
    .groups       = "drop"
  )

lot_summary %>%
  flextable() %>%
  set_header_labels(
    gen_spp       = "Species",
    n_lots        = "N lots",
    mean_n        = "Mean specimens/lot",
    median_n      = "Median specimens/lot",
    max_n         = "Max specimens/lot",
    solo_lots_pct = "Single-specimen lots (%)"
  ) %>%
  set_caption("Table 1. Lot size summary per species.") %>%
  italic(j = 1) %>%
  bold(part = "header") %>%
  autofit() %>%
  theme_vanilla() 

```

## 2.2 Preliminary LMM to Obtain ICC for All Species

```{r preliminary-lmm}
# Fit LMM for all species solely to obtain ICC values.
# Results NOT used for inference — only for method assignment.
# Note: 7 singular fits expected due to low lot numbers in some species.
prelim_lmm <- datalw %>%
  split(~ gen_spp) %>%
  map(~ lmer(logWL ~ year + (1 | waianae_lot_number),
             data = .x, REML = TRUE))
```

```{r extract-icc}
icc_results <- prelim_lmm %>%
  map_dfr(
    ~ tryCatch({
        ic <- icc(.x)
        data.frame(
          icc_adjusted    = as.numeric(ic$ICC_adjusted),
          icc_conditional = as.numeric(ic$ICC_conditional)
        )
      },
      error   = function(e)
        data.frame(icc_adjusted = NA_real_, icc_conditional = NA_real_),
      warning = function(w)
        data.frame(icc_adjusted = NA_real_, icc_conditional = NA_real_)
    ),
    .id = "gen_spp"
  ) %>%
  mutate(
    method_assigned = case_when(
      is.na(icc_adjusted) ~ "OLS",
      icc_adjusted < 0.15 ~ "OLS",
      TRUE                ~ "LMM"
    ),
    icc_category = case_when(
      is.na(icc_adjusted)                       ~ "Singular fit (OLS)",
      icc_adjusted < 0.15                       ~ "Low < 0.15 (OLS)",
      icc_adjusted >= 0.15 & icc_adjusted < 0.3 ~ "Moderate 0.15-0.3 (LMM)",
      TRUE                                      ~ "High >= 0.3 (LMM)"
    ),
    method_final = method_assigned
  )

icc_results %>%
  arrange(desc(icc_adjusted)) %>%
  mutate(across(c(icc_adjusted, icc_conditional), ~ round(.x, 3))) %>%
  flextable() %>%
  set_header_labels(
    gen_spp         = "Species",
    icc_adjusted    = "ICC (adjusted)",
    icc_conditional = "ICC (conditional)",
    method_assigned = "Method assigned",
    icc_category    = "ICC category",
    method_final    = "Method (final)"
  ) %>%
  set_caption("Table 2. ICC values and method assignment per species.") %>%
  italic(j = 1) %>%
  bold(part = "header") %>%
  color(i = ~ method_final == "LMM", j = ~ method_final, color = "firebrick") %>%
  color(i = ~ method_final == "OLS", j = ~ method_final, color = "steelblue") %>%
  autofit() %>%
  theme_vanilla()
```

```{r icc-plot, fig.cap="ICC per species. Species below ICC = 0.15 (dashed line) are analysed with OLS; those above with LMM.", fig.width=8, fig.height=6}
icc_results %>%
  filter(!is.na(icc_adjusted)) %>%
  ggplot(aes(x = reorder(gen_spp, icc_adjusted),
             y = icc_adjusted,
             fill = method_final)) +
  geom_col(alpha = 0.8) +
  geom_hline(yintercept = 0.15, linetype = "dashed",
             color = "black", linewidth = 0.7) +
  annotate("text", x = 1.5, y = 0.17, hjust = 0,
           size = 3, label = "ICC = 0.15 threshold") +
  scale_fill_manual(values = c("OLS" = "steelblue", "LMM" = "firebrick")) +
  coord_flip() +
  labs(x = NULL, y = "ICC (adjusted)", fill = "Method",
       title = "ICC per species with method assignment") +
  theme_classic() +
  theme(axis.text.y = element_text(face = "italic"))
```

## 2.3 Fit Final Stratified Models

```{r split-species}
ols_species <- icc_results %>% filter(method_final == "OLS") %>% pull(gen_spp)
lmm_species <- icc_results %>% filter(method_final == "LMM") %>% pull(gen_spp)

cat("Species analysed with OLS:", length(ols_species), "\n")
cat("Species analysed with LMM:", length(lmm_species), "\n")
```

### OLS — Low ICC Species (ICC < 0.15)

```{r ols-final}
ols_models <- datalw %>%
  filter(gen_spp %in% ols_species) %>%
  split(~ gen_spp) %>%
  map(~ lm(logWL ~ year, data = .x))

ols_results <- ols_models %>%
  map_dfr(~ tidy(.x, conf.int = TRUE), .id = "gen_spp") %>%
  filter(term == "year") %>%
  select(gen_spp, estimate, conf.low, conf.high,
         std.error, statistic, p.value) %>%
  mutate(method = "OLS")

ols_fit_stats <- ols_models %>%
  map_dfr(glance, .id = "gen_spp") %>%
  select(gen_spp, r.squared, adj.r.squared, p.value, nobs, df.residual)

ols_results %>%
  arrange(p.value) %>%
  mutate(
    across(c(estimate, conf.low, conf.high, std.error, statistic), ~ round(.x, 4)),
    p.value = round(p.value, 4),
    sig     = ifelse(p.value < 0.05, "*", "")
  ) %>%
  flextable() %>%
  set_header_labels(
    gen_spp   = "Species",
    estimate  = "Slope",
    conf.low  = "95% CI low",
    conf.high = "95% CI high",
    std.error = "SE",
    statistic = "t",
    p.value   = "p-value",
    method    = "Method",
    sig       = ""
  ) %>%
  set_caption("Table 3. OLS results — low ICC species (logWLR ~ year).") %>%
  italic(j = 1) %>%
  bold(i = ~ p.value < 0.05) %>%
  bold(part = "header") %>%
  color(i = ~ p.value < 0.05, color = "firebrick") %>%
  autofit() %>%
  theme_vanilla()
```

```{r ols-diagnostics}
pdf("ols_diagnostics.pdf", width = 10, height = 8)
par(mfrow = c(2, 2))
for (sp in names(ols_models)) {
  tryCatch(
    plot(ols_models[[sp]], which = 1:3, main = sp),
    error   = function(e) message("Skipping ", sp, ": ", e$message),
    warning = function(w) suppressWarnings(
      plot(ols_models[[sp]], which = 1:3, main = sp))
  )
}
dev.off()
cat("OLS diagnostics written to ols_diagnostics.pdf\n")
```

### LMM — High ICC Species (ICC >= 0.15)

```{r lmm-final}
lmm_models <- datalw %>%
  filter(gen_spp %in% lmm_species) %>%
  split(~ gen_spp) %>%
  map(~ lmer(logWL ~ year + (1 | waianae_lot_number),
             data = .x, REML = TRUE))

lmm_results <- lmm_models %>%
  map_dfr(~ tidy(.x, conf.int = TRUE), .id = "gen_spp") %>%
  filter(term == "year") %>%
  select(gen_spp, estimate, conf.low, conf.high,
         std.error, statistic, p.value) %>%
  mutate(method = "LMM")

lmm_results %>%
  arrange(p.value) %>%
  mutate(
    across(c(estimate, conf.low, conf.high, std.error, statistic), ~ round(.x, 4)),
    p.value = round(p.value, 4),
    sig     = ifelse(p.value < 0.05, "*", "")
  ) %>%
  flextable() %>%
  set_header_labels(
    gen_spp   = "Species",
    estimate  = "Slope",
    conf.low  = "95% CI low",
    conf.high = "95% CI high",
    std.error = "SE",
    statistic = "t",
    p.value   = "p-value",
    method    = "Method",
    sig       = ""
  ) %>%
  set_caption("Table 4. LMM results — high ICC species (logWLR ~ year).") %>%
  italic(j = 1) %>%
  bold(i = ~ p.value < 0.05) %>%
  bold(part = "header") %>%
  color(i = ~ p.value < 0.05, color = "firebrick") %>%
  autofit() %>%
  theme_vanilla()
```

```{r lmm-diagnostics}
pdf("lmm_diagnostics.pdf", width = 10, height = 8)
par(mfrow = c(2, 2))
for (sp in names(lmm_models)) {
  tryCatch({
    p <- plot(lmm_models[[sp]], main = sp)
    print(p)
  },
  error   = function(e) message("Skipping ", sp, ": ", e$message),
  warning = function(w) message("Warning for ", sp, ": ", w$message))
}
dev.off()
cat("LMM diagnostics written to lmm_diagnostics.pdf\n")
```

## 2.4 Combined logWLR Results

```{r combined-results}
all_results <- bind_rows(ols_results, lmm_results) %>%
  left_join(
    select(icc_results, gen_spp, icc_adjusted, icc_category, method_final),
    by = "gen_spp"
  ) %>%
  mutate(
    sig   = p.value < 0.05,
    trend = case_when(
      sig & estimate < 0 ~ "Significant decline",
      sig & estimate > 0 ~ "Significant increase",
      TRUE               ~ "No significant trend"
    )
  ) %>%
  arrange(trend, p.value)

cat("Results summary:\n")
count(all_results, trend, method_final) %>% print()

all_results %>%
  select(gen_spp, method_final, icc_adjusted, estimate,
         conf.low, conf.high, p.value, trend) %>%
  arrange(trend, p.value) %>%
  mutate(
    across(c(icc_adjusted, estimate, conf.low, conf.high), ~ round(.x, 4)),
    p.value = round(p.value, 4)
  ) %>%
  flextable() %>%
  set_header_labels(
    gen_spp      = "Species",
    method_final = "Method",
    icc_adjusted = "ICC",
    estimate     = "Slope",
    conf.low     = "95% CI low",
    conf.high    = "95% CI high",
    p.value      = "p-value",
    trend        = "Trend"
  ) %>%
  set_caption("Table 5. Full stratified results — all 37 species (logWLR ~ year).") %>%
  italic(j = 1) %>%
  bold(i = ~ p.value < 0.05) %>%
  bold(part = "header") %>%
  color(i = ~ trend == "Significant decline", color = "firebrick") %>%
  color(i = ~ trend == "Significant increase", color = "darkgreen") %>%
  autofit() %>%
  theme_vanilla()
```

## 2.5 Figures

```{r regression-plot-sig, fig.cap="Temporal trends in logWLR for significant species. Blue = OLS; red = LMM.", fig.width=10, fig.height=8}
sig_species <- all_results %>% filter(sig == TRUE)

datalw_sig <- datalw %>%
  filter(gen_spp %in% sig_species$gen_spp) %>%
  left_join(select(all_results, gen_spp, method_final, trend), by = "gen_spp")

figure1<- ggplot(datalw_sig, aes(x = year, y = logWL, color = method_final)) +
  geom_point(alpha = 0.5) +
  geom_smooth(method = "lm", se = FALSE) +
  scale_color_manual(values = c("OLS" = "steelblue", "LMM" = "firebrick"),
                     name = "Method") +
  facet_wrap(~ gen_spp, scales = "free_y") +
  xlim(1970, 2010) +
  labs(y = "Log Weight-to-Length Ratio", x = "Year") +
  theme_classic() +
  theme(axis.text.x      = element_text(size = 10, angle = 45, hjust = 1),
        strip.background = element_blank(),
        strip.text       = element_text(face = "italic"),
        legend.position  = "bottom")
figure1
ggsave("~/Desktop/Work/Research Projects and Data /Student Led Projects/McClaran Shirley - Shell Collection Morphometrics/Output/Figure1_PlosOneResubmission.tiff", width = 10, height = 8, dpi = 600, compression = "lzw")
```

```{r forest-plot, fig.cap="Year slopes for all 37 species. Filled points = p < 0.05. Color = analytical method.", fig.width=8, fig.height=10}
ggplot(all_results,
       aes(x = estimate, y = reorder(gen_spp, estimate),
           color = method_final, shape = sig)) +
  geom_vline(xintercept = 0, linetype = "dashed", color = "grey50") +
  geom_pointrange(aes(xmin = conf.low, xmax = conf.high),
                  linewidth = 0.7) +
  scale_color_manual(values = c("OLS" = "steelblue", "LMM" = "firebrick"),
                     name = "Method") +
  scale_shape_manual(values = c("TRUE" = 16, "FALSE" = 1),
                     labels = c("TRUE" = "p < 0.05", "FALSE" = "p >= 0.05"),
                     name = "Significance") +
  labs(x = "Year slope (logWLR per year)", y = NULL,
       title = "Temporal trends across 37 species — stratified analysis") +
  theme_classic() +
  theme(axis.text.y = element_text(face = "italic"),
        legend.position = "bottom")
```

```{r icc-slope-plot, fig.cap="ICC vs year slope. Significant species labelled.", fig.width=8, fig.height=6}
all_results %>%
  filter(!is.na(icc_adjusted)) %>%
  mutate(
    highlight = case_when(
      sig & icc_adjusted >= 0.15 ~ "Significant — high ICC (LMM)",
      sig & icc_adjusted <  0.15 ~ "Significant — low ICC (OLS)",
      TRUE                       ~ "Non-significant"
    )
  ) %>%
  ggplot(aes(x = icc_adjusted, y = estimate,
             color = highlight, size = highlight,
             label = ifelse(sig, gen_spp, NA))) +
  geom_hline(yintercept = 0, linetype = "dashed", color = "grey50") +
  geom_vline(xintercept = 0.15, linetype = "dashed",
             color = "black", linewidth = 0.5) +
  geom_point(alpha = 0.85) +
  geom_text_repel(size = 3, max.overlaps = 20, na.rm = TRUE,
                  fontface = "italic") +
  scale_color_manual(values = c(
    "Significant — high ICC (LMM)" = "darkred",
    "Significant — low ICC (OLS)"  = "steelblue",
    "Non-significant"              = "grey70"
  )) +
  scale_size_manual(values = c(
    "Significant — high ICC (LMM)" = 4,
    "Significant — low ICC (OLS)"  = 4,
    "Non-significant"              = 2
  )) +
  guides(size = "none") +
  labs(x = "ICC (adjusted)", y = "Year slope (logWLR per year)",
       color = NULL,
       title = "ICC vs temporal slope — significant species labelled") +
  theme_classic() +
  theme(legend.position = "bottom", axis.text = element_text(size = 11))
```

```{r slope-histogram, fig.cap="Distribution of logWLR year slopes across all 37 species, coloured by method and significance.", fig.width=8, fig.height=5}
all_results %>%
  filter(between(estimate, -0.15, 0.15)) %>%
  mutate(
    fill_group = case_when(
      sig  & method_final == "LMM" ~ "LMM significant",
      sig  & method_final == "OLS" ~ "OLS significant",
      !sig & method_final == "LMM" ~ "LMM non-significant",
      !sig & method_final == "OLS" ~ "OLS non-significant"
    ),
    fill_group = factor(fill_group, levels = c(
      "LMM significant", "OLS significant",
      "LMM non-significant", "OLS non-significant"
    ))
  ) %>%
  ggplot(aes(x = estimate, fill = fill_group)) +
  geom_histogram(breaks = seq(-0.15, 0.15, by = 0.01),
                 color = "grey40", position = "stack") +
  geom_vline(xintercept = 0, color = "black",
             linetype = 2, linewidth = 0.75) +
  annotate("text", x =  0.10, y = 13,
           label = paste0("n=", sum(all_results$estimate > 0, na.rm = TRUE)),
           size = 6) +
  annotate("text", x = -0.10, y = 13,
           label = paste0("n=", sum(all_results$estimate < 0, na.rm = TRUE)),
           size = 6) +
  scale_fill_manual(
    values = c(
      "LMM significant"     = "firebrick",
      "OLS significant"     = "steelblue",
      "LMM non-significant" = "lightcoral",
      "OLS non-significant" = "lightblue"
    ), name = NULL
  ) +
  ylab("Count") + xlab("Regression Slopes") +
  ylim(0, 15) +
  scale_x_continuous(n.breaks = 9) +
  theme_classic() +
  theme(axis.title = element_text(size = 16),
        axis.text  = element_text(size = 11),
        legend.position = "bottom",
        legend.text = element_text(size = 11))

ggsave("~/Desktop/Work/Research Projects and Data /Student Led Projects/McClaran Shirley - Shell Collection Morphometrics/Output/Figure2_PlosOneResubmission.tiff", width = 10, height = 8, dpi = 600, compression = "lzw")
```

---

# Section 3: logL ~ year — Stratified Analysis

The same ICC-based method assignment from Section 2 is applied to logL.
No new ICC computation is needed — lot structure is the same and does not change with the response variable.

## 3.1 Compute logL and Fit Models

```{r compute-logL}
datalw <- datalw %>%
  mutate(logL = log(length_mm))
```

```{r ols-logL}
ols_models_logL <- datalw %>%
  filter(gen_spp %in% ols_species) %>%
  split(~ gen_spp) %>%
  map(~ lm(logL ~ year, data = .x))

ols_results_logL <- ols_models_logL %>%
  map_dfr(~ tidy(.x, conf.int = TRUE), .id = "gen_spp") %>%
  filter(term == "year") %>%
  select(gen_spp, estimate, conf.low, conf.high,
         std.error, statistic, p.value) %>%
  mutate(method = "OLS", response = "logL")

ols_results_logL %>%
  arrange(p.value) %>%
  mutate(
    across(c(estimate, conf.low, conf.high, std.error, statistic), ~ round(.x, 4)),
    p.value = round(p.value, 4),
    sig     = ifelse(p.value < 0.05, "*", "")
  ) %>%
  select(-response) %>%
  flextable() %>%
  set_header_labels(
    gen_spp   = "Species",
    estimate  = "Slope",
    conf.low  = "95% CI low",
    conf.high = "95% CI high",
    std.error = "SE",
    statistic = "t",
    p.value   = "p-value",
    method    = "Method",
    sig       = ""
  ) %>%
  set_caption("Table 6. OLS results — low ICC species (logL ~ year).") %>%
  italic(j = 1) %>%
  bold(i = ~ p.value < 0.05) %>%
  bold(part = "header") %>%
  color(i = ~ p.value < 0.05, color = "firebrick") %>%
  autofit() %>%
  theme_vanilla()
```

```{r lmm-logL}
lmm_models_logL <- datalw %>%
  filter(gen_spp %in% lmm_species) %>%
  split(~ gen_spp) %>%
  map(~ lmer(logL ~ year + (1 | waianae_lot_number),
             data = .x, REML = TRUE))

lmm_results_logL <- lmm_models_logL %>%
  map_dfr(~ tidy(.x, conf.int = TRUE), .id = "gen_spp") %>%
  filter(term == "year") %>%
  select(gen_spp, estimate, conf.low, conf.high,
         std.error, statistic, p.value) %>%
  mutate(method = "LMM", response = "logL")

lmm_results_logL %>%
  arrange(p.value) %>%
  mutate(
    across(c(estimate, conf.low, conf.high, std.error, statistic), ~ round(.x, 4)),
    p.value = round(p.value, 4),
    sig     = ifelse(p.value < 0.05, "*", "")
  ) %>%
  select(-response) %>%
  flextable() %>%
  set_header_labels(
    gen_spp   = "Species",
    estimate  = "Slope",
    conf.low  = "95% CI low",
    conf.high = "95% CI high",
    std.error = "SE",
    statistic = "t",
    p.value   = "p-value",
    method    = "Method",
    sig       = ""
  ) %>%
  set_caption("Table 7. LMM results — high ICC species (logL ~ year).") %>%
  italic(j = 1) %>%
  bold(i = ~ p.value < 0.05) %>%
  bold(part = "header") %>%
  color(i = ~ p.value < 0.05, color = "firebrick") %>%
  autofit() %>%
  theme_vanilla()
```

## 3.2 Combined logL Results

```{r combine-logL}
all_results_logL <- bind_rows(ols_results_logL, lmm_results_logL) %>%
  mutate(
    sig   = p.value < 0.05,
    trend = case_when(
      sig & estimate < 0 ~ "Significant decline",
      sig & estimate > 0 ~ "Significant increase",
      TRUE               ~ "No significant trend"
    )
  ) %>%
  arrange(trend, p.value)

all_results_logL %>%
  select(gen_spp, method, estimate, conf.low, conf.high, p.value, trend) %>%
  arrange(trend, p.value) %>%
  mutate(
    across(c(estimate, conf.low, conf.high), ~ round(.x, 4)),
    p.value = round(p.value, 4)
  ) %>%
  flextable() %>%
  set_header_labels(
    gen_spp   = "Species",
    method    = "Method",
    estimate  = "Slope",
    conf.low  = "95% CI low",
    conf.high = "95% CI high",
    p.value   = "p-value",
    trend     = "Trend"
  ) %>%
  set_caption("Table 8. Full stratified results — all species (logL ~ year).") %>%
  italic(j = 1) %>%
  bold(i = ~ p.value < 0.05) %>%
  bold(part = "header") %>%
  color(i = ~ trend == "Significant decline",  color = "firebrick") %>%
  color(i = ~ trend == "Significant increase", color = "darkgreen") %>%
  autofit() %>%
  theme_vanilla()
```

## 3.3 Direct Comparison: OLS vs LMM — logWLR

```{r compare-ols-lmm-logWLR}
# Side-by-side comparison of OLS and LMM slopes for logWLR
# Only species with both OLS and LMM assignments shown where applicable.
# Species assigned OLS had ICC < 0.15; those assigned LMM had ICC >= 0.15.

# Run OLS on ALL species for comparison baseline
ols_all_logWLR <- datalw %>%
  split(~ gen_spp) %>%
  map_dfr(~ tidy(lm(logWL ~ year, data = .x), conf.int = TRUE),
          .id = "gen_spp") %>%
  filter(term == "year") %>%
  select(gen_spp,
         ols_slope   = estimate,
         ols_ci_low  = conf.low,
         ols_ci_high = conf.high,
         ols_p       = p.value) %>%
  mutate(ols_sig = ols_p < 0.05)

# Run LMM on ALL species for comparison baseline
lmm_all_logWLR <- datalw %>%
  split(~ gen_spp) %>%
  map(~ tryCatch(
    lmer(logWL ~ year + (1 | waianae_lot_number), data = .x, REML = TRUE),
    error = function(e) NULL
  )) %>%
  keep(~ !is.null(.x)) %>%
  map_dfr(~ tidy(.x, conf.int = TRUE), .id = "gen_spp") %>%
  filter(term == "year") %>%
  select(gen_spp,
         lmm_slope   = estimate,
         lmm_ci_low  = conf.low,
         lmm_ci_high = conf.high,
         lmm_p       = p.value) %>%
  mutate(lmm_sig = lmm_p < 0.05)

compare_logWLR <- ols_all_logWLR %>%
  left_join(lmm_all_logWLR, by = "gen_spp") %>%
  left_join(select(icc_results, gen_spp, icc_adjusted, method_final),
            by = "gen_spp") %>%
  mutate(
    sig_change = case_when(
      ols_sig & !lmm_sig ~ "Lost significance (OLS -> LMM)",
      !ols_sig & lmm_sig ~ "Gained significance (OLS -> LMM)",
      ols_sig & lmm_sig  ~ "Significant in both",
      TRUE               ~ "Non-significant in both"
    )
  ) %>%
  arrange(sig_change, ols_p) %>%
  mutate(across(c(icc_adjusted, ols_slope, ols_ci_low, ols_ci_high,
                  lmm_slope, lmm_ci_low, lmm_ci_high), ~ round(.x, 4)),
         ols_p = round(ols_p, 4),
         lmm_p = round(lmm_p, 4))

compare_logWLR %>%
  select(gen_spp, icc_adjusted, method_final,
         ols_slope, ols_p, ols_sig,
         lmm_slope, lmm_p, lmm_sig,
         sig_change) %>%
  flextable() %>%
  set_header_labels(
    gen_spp      = "Species",
    icc_adjusted = "ICC",
    method_final = "Final method",
    ols_slope    = "OLS slope",
    ols_p        = "OLS p",
    ols_sig      = "OLS sig.",
    lmm_slope    = "LMM slope",
    lmm_p        = "LMM p",
    lmm_sig      = "LMM sig.",
    sig_change   = "Significance change"
  ) %>%
  set_caption("Direct comparison of OLS and LMM results for logWLR ~ year across all 37 species. Bold rows = significant under final assigned method.") %>%
  italic(j = 1) %>%
  bold(i = ~ (method_final == "OLS" & ols_sig) |
             (method_final == "LMM" & lmm_sig)) %>%
  bold(part = "header") %>%
  color(i = ~ sig_change == "Lost significance (OLS -> LMM)",
        color = "darkorange") %>%
  color(i = ~ sig_change == "Significant in both",
        color = "firebrick") %>%
  autofit() %>%
  theme_vanilla()
```

## 3.4 Direct Comparison: OLS vs LMM — logL

```{r compare-ols-lmm-logL}
# Run OLS on ALL species for logL
ols_all_logL <- datalw %>%
  split(~ gen_spp) %>%
  map_dfr(~ tidy(lm(logL ~ year, data = .x), conf.int = TRUE),
          .id = "gen_spp") %>%
  filter(term == "year") %>%
  select(gen_spp,
         ols_slope   = estimate,
         ols_ci_low  = conf.low,
         ols_ci_high = conf.high,
         ols_p       = p.value) %>%
  mutate(ols_sig = ols_p < 0.05)

# Run LMM on ALL species for logL
lmm_all_logL <- datalw %>%
  split(~ gen_spp) %>%
  map(~ tryCatch(
    lmer(logL ~ year + (1 | waianae_lot_number), data = .x, REML = TRUE),
    error = function(e) NULL
  )) %>%
  keep(~ !is.null(.x)) %>%
  map_dfr(~ tidy(.x, conf.int = TRUE), .id = "gen_spp") %>%
  filter(term == "year") %>%
  select(gen_spp,
         lmm_slope   = estimate,
         lmm_ci_low  = conf.low,
         lmm_ci_high = conf.high,
         lmm_p       = p.value) %>%
  mutate(lmm_sig = lmm_p < 0.05)

compare_logL <- ols_all_logL %>%
  left_join(lmm_all_logL, by = "gen_spp") %>%
  left_join(select(icc_results, gen_spp, icc_adjusted, method_final),
            by = "gen_spp") %>%
  mutate(
    sig_change = case_when(
      ols_sig & !lmm_sig ~ "Lost significance (OLS -> LMM)",
      !ols_sig & lmm_sig ~ "Gained significance (OLS -> LMM)",
      ols_sig & lmm_sig  ~ "Significant in both",
      TRUE               ~ "Non-significant in both"
    )
  ) %>%
  arrange(sig_change, ols_p) %>%
  mutate(across(c(icc_adjusted, ols_slope, ols_ci_low, ols_ci_high,
                  lmm_slope, lmm_ci_low, lmm_ci_high), ~ round(.x, 4)),
         ols_p = round(ols_p, 4),
         lmm_p = round(lmm_p, 4))

compare_logL %>%
  select(gen_spp, icc_adjusted, method_final,
         ols_slope, ols_p, ols_sig,
         lmm_slope, lmm_p, lmm_sig,
         sig_change) %>%
  flextable() %>%
  set_header_labels(
    gen_spp      = "Species",
    icc_adjusted = "ICC",
    method_final = "Final method",
    ols_slope    = "OLS slope",
    ols_p        = "OLS p",
    ols_sig      = "OLS sig.",
    lmm_slope    = "LMM slope",
    lmm_p        = "LMM p",
    lmm_sig      = "LMM sig.",
    sig_change   = "Significance change"
  ) %>%
  set_caption("Direct comparison of OLS and LMM results for logL ~ year across all 37 species. Bold rows = significant under final assigned method.") %>%
  italic(j = 1) %>%
  bold(i = ~ (method_final == "OLS" & ols_sig) |
             (method_final == "LMM" & lmm_sig)) %>%
  bold(part = "header") %>%
  color(i = ~ sig_change == "Lost significance (OLS -> LMM)",
        color = "darkorange") %>%
  color(i = ~ sig_change == "Significant in both",
        color = "firebrick") %>%
  autofit() %>%
  theme_vanilla()
```

## 3.5 Compare logWLR and logL Response Patterns

```{r}

combined_responses <- all_results %>%
  select(gen_spp, method_final,
         logWLR_slope = estimate,
         logWLR_p     = p.value,
         logWLR_sig   = sig,
         logWLR_trend = trend) %>%
  left_join(
    all_results_logL %>%
      select(gen_spp,
             logL_slope = estimate,
             logL_p     = p.value,
             logL_sig   = sig,
             logL_trend = trend),
    by = "gen_spp"
  ) %>%
  mutate(
    pattern = case_when(
      logWLR_sig & logL_sig &
        logWLR_slope < 0 & logL_slope < 0  ~ "Both declining",
      logWLR_sig & logL_sig &
        logWLR_slope < 0 & logL_slope > 0  ~ "logWLR declining, logL increasing",
      logWLR_sig & logL_sig &
        logWLR_slope > 0 & logL_slope < 0  ~ "logWLR increasing, logL declining",
      logWLR_sig  & !logL_sig &
        logWLR_slope < 0                   ~ "logWLR declining only",
      logWLR_sig  & !logL_sig &
        logWLR_slope > 0                   ~ "logWLR increasing only",
      !logWLR_sig & logL_sig &
        logL_slope < 0                     ~ "logL declining only",
      !logWLR_sig & logL_sig &
        logL_slope > 0                     ~ "logL increasing only",
      TRUE                                 ~ "Neither significant"
    )
  )

cat("Response pattern summary:\n")
count(combined_responses, pattern) %>% arrange(desc(n)) %>% print()

# Join family to combined_responses and sort by family then species
combined_responses_family <- combined_responses %>%
  left_join(select(datalw, gen_spp, family) %>% distinct(),
            by = "gen_spp") %>%
  arrange(family, gen_spp) %>%
  mutate(across(c(logWLR_slope, logWLR_p, logL_slope, logL_p),
                ~ round(.x, 4)))

# Build interleaved dataset with family label rows inserted
families <- unique(combined_responses_family$family)

table_data <- map_dfr(families, function(fam) {
  species_rows <- combined_responses_family %>%
    filter(family == fam) %>%
    select(gen_spp, method_final, logWLR_slope, logWLR_p,
           logL_slope, logL_p, pattern)
  
  # Family label row — name in gen_spp, everything else NA
  label_row <- tibble(
    gen_spp      = fam,
    method_final = NA_character_,
    logWLR_slope = NA_real_,
    logWLR_p     = NA_real_,
    logL_slope   = NA_real_,
    logL_p       = NA_real_,
    pattern      = NA_character_
  )
  
  bind_rows(label_row, species_rows)
}) %>%
  mutate(
    row_num       = row_number(),
    is_family_row = gen_spp %in% families
  )

# Row indices for family labels and valid hline positions
family_row_idx  <- which(table_data$is_family_row)
hline_positions <- family_row_idx[family_row_idx > 1] - 1

# Row indices for significant species (not family label rows)
sig_row_idx <- which(
  !table_data$is_family_row &
  !is.na(table_data$logWLR_p) &
  !is.na(table_data$logL_p) &
  (table_data$logWLR_p < 0.05 | table_data$logL_p < 0.05)
)

# Pattern row indices
both_declining_idx  <- which(!is.na(table_data$pattern) &
                               table_data$pattern == "Both declining")
logWLR_only_idx     <- which(!is.na(table_data$pattern) &
                               table_data$pattern == "logWLR declining only")
logL_only_idx       <- which(!is.na(table_data$pattern) &
                               table_data$pattern == "logL declining only")
species_row_idx     <- which(!table_data$is_family_row)

# Build flextable
ft <- flextable(table_data %>% select(-row_num, -is_family_row)) %>%
  set_header_labels(
    gen_spp      = "Species",
    method_final = "Method",
    logWLR_slope = "logWLR slope",
    logWLR_p     = "logWLR p",
    logL_slope   = "logL slope",
    logL_p       = "logL p",
    pattern      = "Response pattern"
  ) %>%
  set_caption("Comparison of logWLR and logL temporal trends per species, grouped by family. Bold = significant (p < 0.05) for either metric.") %>%
  merge_h(i = family_row_idx) %>%
  bg(i = family_row_idx, bg = "#D9D9D9") %>%
  bold(i = family_row_idx) %>%
  align(i = family_row_idx, align = "left") %>%
  italic(i = species_row_idx, j = "gen_spp") %>%
  bold(i = sig_row_idx) %>%
  bold(part = "header") %>%
  color(i = both_declining_idx, color = "firebrick") %>%
  color(i = logWLR_only_idx,    color = "darkorange") %>%
  color(i = logL_only_idx,      color = "steelblue") %>%
  hline(i = hline_positions,
        border = fp_border(color = "black", width = 0.5)) %>%
  autofit() %>%
  theme_vanilla()


```


## 3.6 Slope Ratio for "Both Declining" Species

```{r slope-ratio}
combined_responses %>%
  filter(pattern == "Both declining") %>%
  mutate(slope_ratio = logWLR_slope / logL_slope) %>%
  select(gen_spp, logWLR_slope, logL_slope, slope_ratio) %>%
  arrange(slope_ratio) %>%
  mutate(across(c(logWLR_slope, logL_slope, slope_ratio), ~ round(.x, 3))) %>%
  flextable() %>%
  set_header_labels(
    gen_spp      = "Species",
    logWLR_slope = "logWLR slope",
    logL_slope   = "logL slope",
    slope_ratio  = "Slope ratio (logWLR / logL)"
  ) %>%
  set_caption("Slope ratios for species showing concurrent declines in logWLR and logL. Ratios > 1 indicate logWLR declining faster than logL.") %>%
  italic(j = 1) %>%
  bold(part = "header") %>%
  color(i = ~ slope_ratio > 1, color = "firebrick") %>%
  autofit() %>%
  theme_vanilla()
```

---

# Section 4: Reduced Major Axis Regression — Mean logWLR vs % Change per Year

## 4.1 Compute % Change per Year and Mean logWLR

```{r pct-change}
all_results <- all_results %>%
  mutate(percent_change_in_WL_year = (exp(estimate) - 1) * 100)

meanlogWL_species <- datalw %>%
  group_by(gen_spp) %>%
  summarise(meanlogWL = mean(logWL, na.rm = TRUE), .groups = "drop")

all_results <- all_results %>%
  left_join(meanlogWL_species, by = "gen_spp")
```

## 4.2 Fit SMA (RMA)

```{r regression-fits}
rma_fit <- sma(percent_change_in_WL_year ~ meanlogWL,
               data = all_results, method = "SMA")
```

## 4.4 Permutation Test for Mathematical Coupling

```{r permutation-coupling}
set.seed(42)
n_perm    <- 9999
obs_slope <- coef(rma_fit)[2]

perm_slopes <- replicate(n_perm, {
  shuffled <- all_results %>%
    mutate(percent_change_in_WL_year = sample(percent_change_in_WL_year))
  suppressWarnings(
    fit <- sma(percent_change_in_WL_year ~ meanlogWL,
               data = shuffled, method = "SMA")
  )
  coef(fit)[2]
})

p_perm <- mean(abs(perm_slopes) >= abs(obs_slope))

cat("=== Permutation Test for Mathematical Coupling (SMA/RMA) ===\n")
cat("Observed SMA slope:    ", round(obs_slope, 4), "\n")
cat("Permutation null mean: ", round(mean(perm_slopes), 4), "\n")
cat("Permutation null SD:   ", round(sd(perm_slopes), 4), "\n")
cat("Permutation p-value:   ", round(p_perm, 4), "\n")
```

```{r permutation-plot, fig.cap="Permutation null distribution. Red dashed line = observed SMA slope.", fig.width=7, fig.height=5}
tibble(slope = perm_slopes) %>%
  ggplot(aes(x = slope)) +
  geom_histogram(bins = 80, fill = "steelblue", alpha = 0.7, color = "white") +
  geom_vline(xintercept = obs_slope, color = "firebrick",
             linewidth = 1, linetype = "dashed") +
  annotate("text", x = obs_slope, y = Inf, vjust = 2,
           hjust = ifelse(obs_slope > 0, 1.1, -0.1),
           size = 3.5, color = "firebrick",
           label = paste0("Observed = ", round(obs_slope, 4),
                          "\np (perm) = ", round(p_perm, 4))) +
  labs(title    = "Permutation null distribution — SMA slope",
       subtitle = "Red dashed line = observed slope; n = 9,999 permutations",
       x = "Permuted SMA slope", y = "Count") +
  theme_classic() +
  theme(axis.title = element_text(size = 14),
        axis.text  = element_text(size = 11))
```


---

# Section 5: Additional Analysis - Reviewer Response

## 5.1 Lots per Decade per Species

```{r decade-lot-table}
decade_lot_table <- lot_means %>%
  mutate(decade = case_when(
    year >= 1970 & year < 1980 ~ "1970s",
    year >= 1980 & year < 1990 ~ "1980s",
    year >= 1990 & year < 2000 ~ "1990s",
    year >= 2000 & year < 2010 ~ "2000s",
    TRUE                       ~ "Other"
  )) %>%
  group_by(gen_spp, decade) %>%
  summarise(
    n_lots      = n_distinct(waianae_lot_number),
    n_specimens = sum(n_specimens),
    .groups     = "drop"
  ) %>%
  pivot_wider(names_from  = decade,
              values_from = c(n_lots, n_specimens),
              values_fill = 0) %>%
  select(gen_spp,
         `Lots 1970s`  = n_lots_1970s,
         `Lots 1980s`  = n_lots_1980s,
         `Lots 1990s`  = n_lots_1990s,
         `Lots 2000s`  = n_lots_2000s,
         `Spec. 1970s` = n_specimens_1970s,
         `Spec. 1980s` = n_specimens_1980s,
         `Spec. 1990s` = n_specimens_1990s,
         `Spec. 2000s` = n_specimens_2000s) %>%
  mutate(`Total lots`  = `Lots 1970s` + `Lots 1980s` +
                         `Lots 1990s` + `Lots 2000s`,
         `Total spec.` = `Spec. 1970s` + `Spec. 1980s` +
                         `Spec. 1990s` + `Spec. 2000s`) %>%
  arrange(gen_spp)

summary_row <- decade_lot_table %>%
  summarise(gen_spp = "TOTAL", across(where(is.numeric), sum))

decade_lot_table_final <- bind_rows(decade_lot_table, summary_row)

decade_lot_table_final %>%
  flextable() %>%
  set_header_labels(gen_spp = "Species") %>%
  add_header_row(
    values = c("", "Lots per decade", "Specimens per decade", "Totals"),
    colwidths = c(1, 4, 4, 2)
  ) %>%
  set_caption("Number of lots and specimens per species per decade. Zeros indicate no collection activity in that decade.") %>%
  italic(j = 1,
         i = ~ gen_spp != "TOTAL") %>%
  bold(i = ~ gen_spp == "TOTAL") %>%
  bold(part = "header") %>%
  align(part = "all", align = "center") %>%
  align(j = 1, part = "all", align = "left") %>%
  autofit() %>%
  theme_vanilla() 
```

## 5.2 Worst-Case Sampling Bias Analysis

```{r worst-case-table}
all_results %>%
  filter(sig == TRUE) %>%
  mutate(
    total_change_logWL    = estimate * 33,
    change_per_decade     = estimate * 10,
    total_pct_change      = round((exp(estimate * 33) - 1) * 100, 1),
    pct_change_per_decade = round((exp(estimate * 10) - 1) * 100, 1),
    across(c(estimate, total_change_logWL,
             change_per_decade, icc_adjusted), ~ round(.x, 4))
  ) %>%
  arrange(total_pct_change) %>%
  select(
    `Species`                       = gen_spp,
    `Method`                        = method_final,
    `ICC`                           = icc_adjusted,
    `Year slope`                    = estimate,
    `Total change (log)`            = total_change_logWL,
    `Change per decade (log)`       = change_per_decade,
    `Total % change in WLR`         = total_pct_change,
    `% change per decade`           = pct_change_per_decade
  ) %>%
  flextable() %>%
  set_caption("Worst-case bias analysis for significant species. Year slopes from stratified analysis (ICC threshold = 0.15). Total change calculated over 33-year study period (1974-2007). For effort drift to fully explain these trends, earlier-decade collections would need to have systematically targeted individuals with WLR values of the stated magnitude above later collections.") %>%
  italic(j = 1) %>%
  bold(j = "Total % change in WLR") %>%
  bold(part = "header") %>%
  autofit() %>%
  theme_vanilla() 
```

---

# Session Info

```{r session-info}
sessionInfo()
```
