# Supplementary material for: Cryptic marine gastropods in Hawai’i exhibit variable response to multidecadal in situ environmental changes
Source: PLoS One. 2026 May 6;21(5):e0347347. doi: 10.1371/journal.pone.0347347 (PMC13148702; doi:10.1371/journal.pone.0347347)
Supplement: S2 File — This .csv file is the dataset that was analyzed in this study. (CSV) [file pone.0347347.s006.csv]

family	gen_spp	waianae_lot_number	specimen_number	site	year	length_mm	width_mm	dry_weight_g	dry_weight_mg	weight_to_length_mgmm	logWL
Cassidae	Casmaria erinaceus	8	1	Waianae	1999	34.87	20.61	6.76884	6768.84	194.11643246343564	5.268458146372237
Cassidae	Casmaria erinaceus	8	2	Waianae	1999	46.92	26.74	12.03753	12037.53	256.55434782608694	5.547340524529838
Tonnoidae	Malea pomum	9	1	Waianae	1999	47.09	34.17	18.52273	18522.73	393.3474198343597	5.974693241288528
Amplustridae	Hydatina amplustre	5	1	Waianae	1999	17.19	11	0.23177	231.77	13.48283885980221	2.6014176812197105
Amplustridae	Hydatina amplustre	5	2	Waianae	1999	16.48	10.77	0.27911	279.11	16.93628640776699	2.829458444870901
Amplustridae	Hydatina amplustre	5	3	Waianae	1999	15.01	9.89	0.23795	237.95	15.852764823451032	2.763343921921749
Amplustridae	Hydatina amplustre	5	4	Waianae	1999	15.55	10.17	0.30055	300.55	19.327974276527332	2.961553490859928
Amplustridae	Hydatina amplustre	5	5	Waianae	1999	16.71	10.79	0.31886	318.85999999999996	19.081986834230996	2.9487447923719166
Amplustridae	Hydatina amplustre	5	6	Waianae	1999	16.74	10.91	0.25622	256.22	15.305854241338116	2.7282353853669585
Amplustridae	Hydatina amplustre	5	7	Waianae	1999	15.92	10.78	0.31176	311.76	19.582914572864322	2.974657480614217
Amplustridae	Hydatina amplustre	5	8	Waianae	1999	13.52	9.16	0.14584	145.84	10.78698224852071	2.3783400597555895
Amplustridae	Hydatina amplustre	5	9	Waianae	1999	16.61	11.11	0.22956	229.55999999999997	13.820590006020469	2.626159509614958
Amplustridae	Hydatina amplustre	5	10	Waianae	1999	14.63	9.47	0.22584	225.84	15.436773752563226	2.736752568913201
Amplustridae	Hydatina amplustre	5	11	Waianae	1999	13.93	9.2	0.21997	219.97	15.791098348887294	2.7594463856259175
Amplustridae	Hydatina amplustre	5	12	Waianae	1999	16	11.32	0.3386	338.6	21.1625	3.052230747459254
Amplustridae	Hydatina amplustre	5	13	Waianae	1999	15.25	10.21	0.25192	251.92	16.519344262295082	2.8045320737393484
Amplustridae	Hydatina amplustre	5	14	Waianae	1999	15.09	9.92	0.20249	202.49	13.418820410868125	2.5966582298314207
Amplustridae	Hydatina amplustre	5	15	Waianae	1999	14.15	8.9	0.14511	145.10999999999999	10.25512367491166	2.327777451413755
Amplustridae	Hydatina amplustre	5	16	Waianae	1999	13.79	8.59	0.11877	118.77	8.612762872	2.1532451579809386
Amplustridae	Hydatina amplustre	5	17	Waianae	1999	15.31	10.12	0.30187	301.87	19.71717831482691	2.9814902514530766
Amplustridae	Hydatina amplustre	5	18	Waianae	1999	13.43	9.88	0.21608	216.07999999999998	16.089352196574833	2.778157698949214
Amplustridae	Hydatina amplustre	5	19	Waianae	1999	15.79	10.71	0.29649	296.48999999999995	18.77707409753008	2.932636662788651
Amplustridae	Hydatina amplustre	5	20	Waianae	1999	14.81	10.51	0.19614	196.14000000000001	13.24375422012154	2.583526061684467
Amplustridae	Hydatina amplustre	5	21	Waianae	1999	15.93	9.85	0.23955	239.55	15.037664783427497	2.710558039407174
Amplustridae	Hydatina amplustre	5	22	Waianae	1999	14.9	9.88	0.27197	271.96999999999997	18.253020134228187	2.9043305531440935
Amplustridae	Hydatina amplustre	5	23	Waianae	1999	16.76	9.98	0.29455	294.54999999999995	17.574582338902143	2.8664536729137593
Amplustridae	Hydatina amplustre	5	24	Waianae	1999	16.23	10.78	0.32252	322.52	19.871842267406038	2.9893037682903216
Amplustridae	Hydatina amplustre	5	25	Waianae	1999	15.77	9.82	0.21232	212.32000000000002	13.463538363982247	2.5999851696089507
Amplustridae	Hydatina amplustre	5	26	Waianae	1999	14.69	9.66	0.21623	216.23000000000002	14.719537100068075	2.689175665800018
Amplustridae	Hydatina amplustre	5	27	Waianae	1999	15.78	10.68	0.26684	266.84000000000003	16.910012674271233	2.827905912423587
Amplustridae	Hydatina amplustre	5	28	Waianae	1999	17.22	11.01	0.54542	545.4200000000001	31.673635307781655	3.4554846410732636
Amplustridae	Hydatina amplustre	5	29	Waianae	1999	13.65	9.47	0.18306	183.06	13.410989010989011	2.5960744463256646
Amplustridae	Hydatina amplustre	5	30	Waianae	1999	15.61	9.52	0.18998	189.98000000000002	12.170403587443948	2.499007068934696
Amplustridae	Hydatina amplustre	5	31	Waianae	1999	14.17	9.54	0.1883	188.29999999999998	13.28863796753705	2.586909381960518
Terebridae	Hastula lanceata	10	1	Waianae	2002	31.86	5.67	0.70187	701.87	22.029817953546768	3.092396897
Trochidae	Alcyna ocellata	1	1	Waianae	1974	2.17	1.37	0.00116	1.16	0.5345622119815668	-0.626307162
Trochidae	Alcyna ocellata	1	2	Waianae	1974	2.1	1.37	0.00109	1.09	0.5190476190476191	-0.655759648
Trochidae	Alcyna ocellata	1	3	Waianae	1974	1.94	1.22	7.4e-4	0.74	0.3814432989690722	-0.963793066
Trochidae	Alcyna ocellata	1	4	Waianae	1974	1.96	1.23	9e-4	0.9	0.45918367346938777	-0.778304989
Trochidae	Alcyna ocellata	1	5	Waianae	1974	1.97	1.28	9.8e-4	0.98	0.49746192893401014	-0.69823625
Trochidae	Alcyna ocellata	1	6	Waianae	1974	2.16	1.34	0.00119	1.1900000000000002	0.5509259259259259	-0.596154915
Trochidae	Alcyna ocellata	1	7	Waianae	1974	1.91	1.24	8.1e-4	0.8099999999999999	0.42408376963350786	-0.857824273
Trochidae	Alcyna ocellata	1	8	Waianae	1974	2.13	1.37	0.00101	1.01	0.47417840375586856	-0.746171649
Trochidae	Alcyna ocellata	1	9	Waianae	1974	2.05	1.32	0.00105	1.05	0.5121951219512195	-0.669049629
Trochidae	Alcyna ocellata	1	10	Waianae	1974	2.11	1.3	9.7e-4	0.9700000000000001	0.4597156398104266	-0.777147155
Trochidae	Alcyna ocellata	1	11	Waianae	1974	1.97	1.31	9.7e-4	0.9700000000000001	0.4923857868020305	-0.70849275
Trochidae	Alcyna ocellata	1	12	Waianae	1974	2.01	1.27	8.4e-4	0.8400000000000001	0.4179104477611941	-0.872488109
Trochidae	Alcyna ocellata	1	13	Waianae	1974	1.91	1.27	9.1e-4	0.91	0.4764397905759163	-0.741413922
Trochidae	Alcyna ocellata	1	14	Waianae	1974	1.98	1.26	8.8e-4	0.88	0.4444444444444445	-0.810930216
Trochidae	Alcyna ocellata	1	15	Waianae	1974	2.13	1.35	0.00119	1.1900000000000002	0.5586854460093897	-0.582168673
Trochidae	Alcyna ocellata	1	16	Waianae	1974	2.12	1.41	0.00118	1.1800000000000002	0.5566037735849058	-0.58590165
Mitridae	Strigatella pudica	1	1	Waianae	1975	11.96	5.33	0.15822	158.22	13.229096989966553	2.5824187210707645
Mitridae	Strigatella pudica	2	1	Waianae	1975	12.81	6.36	0.24286	242.85999999999999	18.95862607338017	2.94225903
Mitridae	Strigatella pudica	2	2	Waianae	1975	14.58	7.36	0.49034	490.34	33.63100137174211	3.5154483014534543
Mitridae	Strigatella pudica	2	3	Waianae	1975	11.5	5.93	0.14462	144.62	12.575652173913044	2.5317625773776014
Mitridae	Strigatella pudica	2	4	Waianae	1975	16.27	8.22	0.79843	798.43	49.073755377996314	3.8933243782106803
Mitridae	Strigatella pudica	2	5	Waianae	1975	16.45	8.84	0.82377	823.77	50.07720364741641	3.9135658875215262
Mitridae	Strigatella pudica	2	6	Waianae	1975	12.48	6.19	0.32766	327.66	26.254807692307693	3.2678491224508357
Mitridae	Strigatella pudica	2	7	Waianae	1975	12.76	6.53	0.35341	353.41	27.696708463949847	3.321313578116434
Mitridae	Strigatella pudica	2	8	Waianae	1975	13.3	6.83	0.3428	342.8	25.774436090225564	3.2493831514959166
Mitridae	Strigatella pudica	2	9	Waianae	1975	16.55	8.42	0.82673	826.73	49.95347432024169	3.9110920586364535
Mitridae	Strigatella pudica	2	10	Waianae	1975	12.55	6.67	0.35673	356.73	28.424701195219125	3.3472585275398044
Mitridae	Strigatella pudica	2	11	Waianae	1975	10.62	5.61	0.14979	149.79000000000002	14.104519774011303	2.646495297366835
Mitridae	Strigatella pudica	2	12	Waianae	1975	10.89	5.72	0.21415	214.15	19.664830119375573	2.9788317671165108
Mitridae	Strigatella pudica	2	13	Waianae	1975	15.5	8.42	0.54921	549.2099999999999	35.43290322580645	3.567640858105832
Mitridae	Strigatella pudica	2	14	Waianae	1975	14.7	7.35	0.50821	508.21000000000004	34.57210884353742	3.5430472542001823
Mitridae	Strigatella pudica	2	15	Waianae	1975	15.14	8.33	0.6859	685.9	45.30383091149273	3.813391596495973
Mitridae	Strigatella pudica	2	16	Waianae	1975	12.94	6.63	0.38197	381.96999999999997	29.518547140649147	3.3850187824184483
Mitridae	Strigatella pudica	2	17	Waianae	1975	12.37	6.17	0.21301	213.01	17.21988682295877	2.8460649265597966
Mitridae	Strigatella pudica	2	18	Waianae	1975	13.09	6.66	0.44871	448.71	34.27883880825057	3.534528219417536
Mitridae	Strigatella pudica	2	19	Waianae	1975	15.67	8.35	0.57177	571.77	36.48819400127633	3.596988756246732
Mitridae	Strigatella pudica	2	20	Waianae	1975	13.28	6.94	0.38884	388.84000000000003	29.280120481927714	3.3769088039045805
Mitridae	Strigatella pudica	2	21	Waianae	1975	15.67	8	0.69082	690.8199999999999	44.08551372	3.7861312414252746
Mitridae	Strigatella pudica	2	22	Waianae	1975	14.48	7.32	0.51911	519.11	35.85013812154696	3.5793474198010236
Mitridae	Strigatella pudica	2	23	Waianae	1975	13.71	7.06	0.4702	470.2	34.29613420860685	3.5350326425317458
Mitridae	Strigatella pudica	2	24	Waianae	1975	14.27	8.15	0.56492	564.92	39.58794674141556	3.678524696712118
Terebridae	Hastula lanceata	1	1	Waianae	1975	23.51	4.74	0.32743	327.43	13.927264993619735	2.633848429219566
Terebridae	Hastula lanceata	1	2	Waianae	1975	25.14	5.07	0.44468	444.68	17.688146380270485	2.872894719203313
Terebridae	Hastula lanceata	1	3	Waianae	1975	35.42	6.27	0.87493	874.93	24.70158102766798	3.2068672508027563
Terebridae	Hastula lanceata	1	4	Waianae	1975	21.05	4.52	0.26021	260.21	12.361520190023752	2.5145884371869283
Terebridae	Hastula lanceata	1	5	Waianae	1975	22.75	4.65	0.32786	327.85999999999996	14.41142857142857	2.6680215426013505
Terebridae	Hastula lanceata	1	6	Waianae	1975	27.86	5.24	0.49206	492.06	17.661880832735104	2.871408691924715
Terebridae	Hastula lanceata	1	7	Waianae	1975	24.74	4.92	0.42727	427.27	17.270412287793047	2.848994764936343
Terebridae	Hastula lanceata	1	8	Waianae	1975	28.07	5.35	0.51579	515.79	18.375133594584966	2.9109983155260744
Terebridae	Hastula lanceata	1	9	Waianae	1975	34.12	5.99	0.84158	841.58	24.665298944900353	3.2053973548190373
Terebridae	Hastula lanceata	1	10	Waianae	1975	25.28	4.73	0.37771	377.71	14.941060126582277	2.7041131361284547
Terebridae	Hastula lanceata	1	11	Waianae	1975	24	4.82	0.35455	354.54999999999995	14.772916666666665	2.692795549
Terebridae	Hastula lanceata	1	12	Waianae	1975	20.65	4.58	0.27301	273.01	13.220823244552058	2.5817931051436847
Terebridae	Hastula lanceata	1	13	Waianae	1975	27.82	5.36	0.53073	530.73	19.07728253055356	2.9484982308533354
Terebridae	Hastula lanceata	1	14	Waianae	1975	24.43	4.78	0.37151	371.51	15.207122390503478	2.7217638964262885
Terebridae	Hastula lanceata	1	15	Waianae	1975	26.37	4.97	0.43756	437.56	16.593098217671596	2.8089868388863946
Terebridae	Hastula lanceata	1	16	Waianae	1975	27.18	5.75	0.49672	496.71999999999997	18.27520235467255	2.9055450783336396
Terebridae	Hastula lanceata	1	17	Waianae	1975	30.79	5.38	0.61492	614.9200000000001	19.971419291977917	2.994302216
Terebridae	Hastula lanceata	1	18	Waianae	1975	29.99	5.94	0.63677	636.77	21.232744248082696	3.0555445301067548
Terebridae	Hastula lanceata	1	19	Waianae	1975	30.8	5.3	0.6149	614.9	19.96428571428571	2.9939449629798953
Terebridae	Hastula lanceata	1	20	Waianae	1975	25.55	5.04	0.4039	403.9	15.80821917808219	2.760530005919654
Terebridae	Hastula lanceata	1	21	Waianae	1975	29.51	5.65	0.55066	550.6600000000001	18.660115215181296	2.926388369847151
Terebridae	Hastula lanceata	1	22	Waianae	1975	33.48	5.55	0.71456	714.56	21.34289127837515	3.0607187230305186
Terebridae	Hastula lanceata	1	23	Waianae	1975	29.84	5.31	0.5532	553.2	18.53887399463807	2.919869824455043
Terebridae	Hastula lanceata	1	24	Waianae	1975	28.87	5.39	0.55032	550.32	19.062002078281953	2.947696933542915
Terebridae	Hastula lanceata	1	25	Waianae	1975	30.37	5.56	0.59142	591.42	19.473822851498188	2.969071145847745
Terebridae	Hastula lanceata	1	26	Waianae	1975	30.91	5.66	0.67769	677.69	21.924619864121645	3.0876102000975263
Terebridae	Hastula lanceata	1	27	Waianae	1975	31.68	5.53	0.64453	644.5300000000001	20.34501262626263	3.0128358020611103
Terebridae	Hastula lanceata	1	28	Waianae	1975	30.11	5.82	0.65367	653.67	21.70939887080704	3.077745294460654
Terebridae	Hastula lanceata	1	29	Waianae	1975	34.13	5.59	0.76703	767.03	22.473776736009373	3.112349151112674
Terebridae	Hastula lanceata	1	30	Waianae	1975	26.22	5.36	0.47915	479.15000000000003	18.274218154080856	2.9054912224542173
Terebridae	Hastula lanceata	1	31	Waianae	1975	28.79	5.36	0.55252	552.52	19.191385897881208	2.9544615272076746
Terebridae	Hastula lanceata	1	32	Waianae	1975	27.07	4.92	0.44636	446.35999999999996	16.48910232729959	2.8026996976912906
Terebridae	Hastula lanceata	1	33	Waianae	1975	26.28	5.55	0.48482	484.82	18.448249619482496	2.9149694944131794
Terebridae	Myurella affinis	1	1	Waianae	1975	17.55	3.97	0.21087	210.87	12.015384615384615	2.486187879944049
Terebridae	Myurella affinis	1	2	Waianae	1975	24.45	6.84	0.60871	608.7099999999999	24.89611452	3.2147117478981344
Terebridae	Myurella affinis	1	3	Waianae	1975	25.03	6.92	0.66484	664.84	26.561725928885338	3.2794713047592263
Terebridae	Myurella affinis	2	1	Waianae	1975	12.44	3.5	0.08921	89.21	7.171221864951768	1.9700760536146587
Terebridae	Myurella affinis	2	2	Waianae	1975	8.71	2.89	0.04421	44.21	5.075774971297359	1.6244792169737403
Terebridae	Myurella affinis	2	3	Waianae	1975	11.27	3.41	0.08304	83.04	7.368234250221828	1.9971780913658936
Terebridae	Myurella affinis	2	4	Waianae	1975	13.53	3.83	0.12398	123.98	9.163340724316335	2.2152108200910767
Terebridae	Myurella affinis	2	5	Waianae	1975	13.27	3.8	0.10811	108.11	8.146948003014318	2.097643378960564
Terebridae	Myurella affinis	2	6	Waianae	1975	11.94	3.61	0.08915	89.14999999999999	7.466499162479062	2.0104262363446934
Terebridae	Myurella affinis	2	7	Waianae	1975	12.21	3.54	0.08478	84.78	6.943488943488943	1.9378043778018776
Terebridae	Myurella affinis	2	8	Waianae	1975	13.8	3.79	0.13053	130.53	9.458695652173912	2.2469344932375392
Terebridae	Myurella affinis	2	9	Waianae	1975	13.59	4	0.14045	140.45	10.334805003679175	2.335517325
Terebridae	Myurella affinis	2	10	Waianae	1975	17.41	4.59	0.21846	218.45999999999998	12.547960941987363	2.529558177635299
Terebridae	Myurella affinis	2	11	Waianae	1975	15.81	4.13	0.14893	148.93	9.419987349778621	2.2428337456763954
Terebridae	Myurella affinis	2	12	Waianae	1975	16.26	4.41	0.20066	200.66	12.34071340713407	2.512903829377802
Terebridae	Myurella affinis	2	13	Waianae	1975	15.1	4.54	0.17223	172.23	11.405960264900662	2.4341360490267765
Terebridae	Myurella affinis	2	14	Waianae	1975	15.11	4.46	0.20033	200.33	13.258107213765719	2.584609230508913
Terebridae	Myurella affinis	2	15	Waianae	1975	14.81	4.38	0.15595	155.95000000000002	10.530047265361244	2.354232814774105
Terebridae	Myurella affinis	2	16	Waianae	1975	17.73	4.46	0.22051	220.51000000000002	12.437112239142698	2.520684925
Terebridae	Myurella affinis	2	17	Waianae	1975	17.14	5.17	0.24398	243.98	14.234539089848306	2.6556713415509576
Terebridae	Myurella affinis	2	18	Waianae	1975	16.31	4.06	0.14494	144.94000000000003	8.886572654813001	2.1845414470482134
Terebridae	Myurella affinis	2	19	Waianae	1975	18.29	5.36	0.25652	256.52000000000004	14.02515035538546	2.640852171877888
Terebridae	Myurella affinis	2	20	Waianae	1975	19.94	4.79	0.27195	271.95000000000005	13.638415245737214	2.6128904613352777
Terebridae	Myurella affinis	2	21	Waianae	1975	17.55	4.81	0.23295	232.95	13.273504273504273	2.585769888350931
Terebridae	Myurella affinis	2	22	Waianae	1975	17.07	4.76	0.22636	226.36	13.260691271236087	2.584804115467974
Terebridae	Myurella affinis	2	23	Waianae	1975	16.57	4.67	0.23525	235.25	14.197344598672299	2.6530549470270173
Terebridae	Myurella affinis	2	24	Waianae	1975	18.63	4.84	0.24906	249.06	13.368760064412239	2.5929206466795054
Terebridae	Myurella affinis	2	25	Waianae	1975	22.39	5.07	0.33898	338.98	15.139794551138902	2.717326677979245
Terebridae	Myurella affinis	2	26	Waianae	1975	21.96	6.27	0.54888	548.88	24.99453551912568	3.218657221741305
Terebridae	Myurella affinis	2	27	Waianae	1975	21.83	0.04	0.47084	470.84	21.568483737975264	3.0712331629824274
Terebridae	Myurella affinis	2	28	Waianae	1975	22.06	6.25	0.46826	468.26	21.226654578422487	3.0552576833839904
Terebridae	Myurella affinis	2	29	Waianae	1975	23.35	6.7	0.5687	568.6999999999999	24.355460385438967	3.1927560701978472
Terebridae	Myurella affinis	2	30	Waianae	1975	25.37	7.16	0.77212	772.12	30.43437130469058	3.415572604748484
Terebridae	Myurella affinis	2	31	Waianae	1975	24.55	7.21	0.72892	728.92	29.691242362525454	3.390852132377325
Terebridae	Myurella affinis	2	32	Waianae	1975	29.81	7.05	0.83494	834.94	28.008721905400876	3.3325159582916637
Terebridae	Myurella affinis	2	33	Waianae	1975	27.79	7.6	0.98138	981.38	35.31414177761785	3.564283500643399
Terebridae	Myurella affinis	2	34	Waianae	1975	30.55	7.67	1.24349	1243.49	40.70343698854337	3.706312535776069
Terebridae	Myurella affinis	2	35	Waianae	1975	31.13	7.54	1.05826	1058.26	33.99486026	3.526209344465827
Terebridae	Myurella affinis	3	1	Waianae	1975	8.36	2.3	0.02444	24.44	2.9234449760765555	1.0727627072067845
Terebridae	Terebra guttata	1	1	Waianae	1975	8.62	1.99	0.01885	18.849999999999998	2.1867749419953597	0.782427829
Terebridae	Terebra guttata	1	2	Waianae	1975	14.28	3.1	0.07592	75.92	5.316526610644258	1.6708201973902341
Terebridae	Terebra guttata	1	3	Waianae	1975	15.71	3.42	0.09921	99.21000000000001	6.315085932527053	1.8429413633942813
Terebridae	Terebra guttata	1	4	Waianae	1975	15.76	3.35	0.08835	88.35	5.605964467005076	1.7238311143359724
Terebridae	Terebra guttata	2	1	Waianae	1975	40.19	7.61	1.12987	1129.87	28.113212241851205	3.336239652379392
Turrids	Carinapex minutissima	1	1	Waianae	1975	2.33	1	0.00115	1.15	0.4935622317596566	-0.706106325
Turrids	Carinapex minutissima	1	2	Waianae	1975	2.47	1.04	0.00178	1.7799999999999998	0.7206477732793521	-0.327604786
Turrids	Carinapex minutissima	1	3	Waianae	1975	2.53	1.03	0.00181	1.81	0.7154150197628459	-0.334892457
Turrids	Carinapex minutissima	1	4	Waianae	1975	2.73	1.12	0.00234	2.34	0.8571428571428571	-0.15415068
Costellaridae	Vexillum micra	1	1	Waianae	1975	6.75	2.52	0.02308	23.08	3.419259259259259	1.2294239367554602
Costellaridae	Vexillum micra	1	2	Waianae	1975	8.85	3.34	0.05085	50.85	5.7457627118644075	1.748462663474731
Cystiscidae	Cysticus sandwicensis	1	1	Waianae	1975	2.11	1.26	0.00163	1.63	0.7725118483412322	-0.258107933
Cystiscidae	Cysticus sandwicensis	1	2	Waianae	1975	2.01	1.22	0.0013	1.3	0.6467661691542289	-0.435770458
Cystiscidae	Cysticus sandwicensis	1	3	Waianae	1975	2.29	1.41	0.00216	2.16	0.943231441	-0.058443596
Cystiscidae	Cysticus sandwicensis	1	4	Waianae	1975	2.03	1.14	0.00127	1.27	0.6256157635467982	-0.469018893
Cystiscidae	Cysticus sandwicensis	1	5	Waianae	1975	2.09	1.3	0.00172	1.72	0.8229665071770336	-0.194839775
Cystiscidae	Cysticus sandwicensis	1	6	Waianae	1975	2.07	1.26	0.00164	1.64	0.7922705314009661	-0.232852365
Cystiscidae	Cysticus sandwicensis	1	7	Waianae	1975	2.09	1.26	0.00171	1.71	0.8181818181818182	-0.200670695
Cystiscidae	Cysticus sandwicensis	1	8	Waianae	1975	2.09	1.3	0.00191	1.91	0.9138755980861244	-0.090060824
Cystiscidae	Cysticus sandwicensis	1	9	Waianae	1975	2.22	1.41	0.00225	2.25	1.0135135135135134	0.01342302
Cystiscidae	Cysticus sandwicensis	1	10	Waianae	1975	2.18	1.4	0.00203	2.0300000000000002	0.9311926605504588	-0.071289084
Cystiscidae	Cysticus sandwicensis	1	11	Waianae	1975	2.3	1.27	0.00163	1.63	0.7086956521739131	-0.344329108
Cystiscidae	Cysticus sandwicensis	1	12	Waianae	1975	2.09	1.23	0.00183	1.83	0.875598086	-0.132848099
Cystiscidae	Cysticus sandwicensis	1	13	Waianae	1975	2.18	1.3	0.00162	1.6199999999999999	0.7431192660550457	-0.296898728
Cystiscidae	Cysticus sandwicensis	1	14	Waianae	1975	1.61	0.93	6.3e-4	0.63	0.3913043478260869	-0.938269639
Cystiscidae	Cysticus sandwicensis	1	15	Waianae	1975	2.13	1.32	0.00158	1.58	0.7417840375586855	-0.298697133
Cystiscidae	Cysticus sandwicensis	1	16	Waianae	1975	2.02	1.3	0.00164	1.64	0.8118811881188118	-0.20840127
Cystiscidae	Cysticus sandwicensis	1	17	Waianae	1975	2.19	1.29	0.00171	1.71	0.7808219178082192	-0.247408173
Cystiscidae	Cysticus sandwicensis	1	18	Waianae	1975	2.08	1.23	0.00148	1.48	0.7115384615384615	-0.340325806
Cystiscidae	Cysticus sandwicensis	1	19	Waianae	1975	2.28	1.4	0.00222	2.22	0.9736842105263159	-0.026668247
Cystiscidae	Cysticus sandwicensis	1	20	Waianae	1975	2	1.24	0.00131	1.31	0.655	-0.423120043
Cystiscidae	Cysticus sandwicensis	1	21	Waianae	1975	2.14	1.38	0.00205	2.0500000000000003	0.9579439252336449	-0.042966036
Cystiscidae	Cysticus sandwicensis	1	22	Waianae	1975	2.1	1.3	0.00175	1.75	0.8333333333333333	-0.182321557
Cystiscidae	Cysticus sandwicensis	1	23	Waianae	1975	2.07	1.32	0.0019	1.9	0.9178743961352658	-0.085694721
Cystiscidae	Cysticus sandwicensis	1	24	Waianae	1975	2.1	1.21	0.0016	1.6	0.7619047619047619	-0.271933715
Cystiscidae	Cysticus sandwicensis	1	25	Waianae	1975	2.06	1.13	0.00133	1.33	0.6456310679611651	-0.437527041
Cystiscidae	Cysticus sandwicensis	1	26	Waianae	1975	1.51	0.95	7e-4	0.7	0.46357615894039733	-0.768784595
Cystiscidae	Cysticus sandwicensis	1	27	Waianae	1975	2.04	1.25	0.00146	1.46	0.7156862745098039	-0.334513372
Cystiscidae	Cysticus sandwicensis	1	28	Waianae	1975	2.11	1.3	0.00162	1.6199999999999999	0.7677725118483413	-0.264261798
Cystiscidae	Cysticus sandwicensis	1	29	Waianae	1975	2.06	1.29	0.00172	1.72	0.8349514563106796	-0.180381692
Cystiscidae	Cysticus sandwicensis	1	30	Waianae	1975	1.79	1.08	0.00111	1.11	0.6201117318435755	-0.477855605
Cystiscidae	Cysticus sandwicensis	1	31	Waianae	1975	2.33	1.35	0.00191	1.91	0.8197424892703862	-0.198765026
Cystiscidae	Cysticus sandwicensis	1	32	Waianae	1975	2.13	1.29	0.00167	1.6700000000000002	0.7840375586854461	-0.243298353
Cystiscidae	Cysticus sandwicensis	1	33	Waianae	1975	1.79	1.07	9.9e-4	0.99	0.553072626	-0.592265956
Cystiscidae	Cysticus sandwicensis	1	34	Waianae	1975	2.08	1.29	0.0017	1.7	0.8173076923076923	-0.201739643
Cystiscidae	Cysticus sandwicensis	1	35	Waianae	1975	2.14	1.24	0.00174	1.74	0.8130841121495327	-0.206920716
Cystiscidae	Cysticus sandwicensis	1	36	Waianae	1975	2.03	1.22	0.00174	1.74	0.8571428571428572	-0.15415068
Cystiscidae	Cysticus sandwicensis	1	37	Waianae	1975	1.78	1.06	9.1e-4	0.91	0.5112359550561798	-0.670924044
Cystiscidae	Cysticus sandwicensis	1	38	Waianae	1975	2.03	1.32	0.00175	1.75	0.8620689655172414	-0.148420005
Cystiscidae	Cysticus sandwicensis	1	39	Waianae	1975	2.13	1.28	0.00147	1.47	0.6901408450704225	-0.370859579
Cystiscidae	Cysticus sandwicensis	1	40	Waianae	1975	2.12	1.16	0.00141	1.41	0.6650943396226414	-0.407826384
Cystiscidae	Cysticus sandwicensis	1	41	Waianae	1975	2.05	1.12	0.00121	1.21	0.5902439024390245	-0.527219434
Cystiscidae	Cysticus sandwicensis	1	42	Waianae	1975	1.95	1.29	0.00161	1.61	0.8256410256410257	-0.191595194
Cystiscidae	Cysticus sandwicensis	1	43	Waianae	1975	1.92	1.19	0.00147	1.47	0.765625	-0.267062785
Cystiscidae	Cysticus sandwicensis	1	44	Waianae	1975	2.16	1.19	0.00126	1.26	0.5833333333333333	-0.538996501
Cystiscidae	Cysticus sandwicensis	1	45	Waianae	1975	2.1	1.29	0.00197	1.97	0.9380952380952381	-0.063903802
Cystiscidae	Cysticus sandwicensis	1	46	Waianae	1975	2.05	1.3	0.00154	1.5399999999999998	0.751219512	-0.286057377
Cystiscidae	Cysticus sandwicensis	1	47	Waianae	1975	2.17	1.24	0.00172	1.72	0.7926267281105991	-0.232402877
Cystiscidae	Cysticus sandwicensis	1	48	Waianae	1975	2.05	1.22	0.00148	1.48	0.7219512195121952	-0.325797705
Cystiscidae	Cysticus sandwicensis	1	49	Waianae	1975	1.93	1.18	0.00136	1.36	0.7046632124352332	-0.350035303
Cystiscidae	Cysticus sandwicensis	1	50	Waianae	1975	1.98	1.21	0.00127	1.27	0.6414141414141414	-0.444079944
Cystiscidae	Cysticus sandwicensis	2	1	Waianae	1975	1.67	0.98	7e-4	0.7	0.41916167664670656	-0.86949857
Cystiscidae	Cysticus sandwicensis	2	2	Waianae	1975	1.85	1.12	0.00105	1.05	0.5675675675675675	-0.566395475
Cystiscidae	Cysticus sandwicensis	2	3	Waianae	1975	1.94	1.13	0.00108	1.08	0.5567010309278351	-0.585726932
Cystiscidae	Cysticus sandwicensis	2	4	Waianae	1975	2.19	1.34	0.00163	1.63	0.7442922374429224	-0.295321529
Granulinidae	Granulina vitrea	1	1	Waianae	1975	1.39	0.88	5.6e-4	0.5599999999999999	0.4028776978417266	-0.909122242
Granulinidae	Granulina vitrea	1	2	Waianae	1975	1.53	0.95	6.2e-4	0.62	0.40522875816993464	-0.903303536
Granulinidae	Granulina vitrea	2	1	Waianae	1975	1.54	0.96	7.2e-4	0.7200000000000001	0.4675324675324676	-0.760286483
Granulinidae	Granulina vitrea	2	2	Waianae	1975	1.52	1	5.4e-4	0.54	0.35526315789473684	-1.034896474
Granulinidae	Granulina vitrea	2	3	Waianae	1975	1.56	1.07	7.6e-4	0.76	0.48717948717948717	-0.719122667
Granulinidae	Granulina vitrea	2	4	Waianae	1975	1.59	0.99	5.8e-4	0.58	0.36477987421383645	-1.008461192
Granulinidae	Granulina vitrea	2	5	Waianae	1975	1.47	1.09	7.1e-4	0.71	0.48299319727891155	-0.72775271
Granulinidae	Granulina vitrea	2	6	Waianae	1975	1.62	1.05	8.6e-4	0.86	0.5308641975308641	-0.633249039
Granulinidae	Granulina vitrea	2	7	Waianae	1975	1.54	1.09	8.6e-4	0.86	0.5584415584415584	-0.582605306
Granulinidae	Granulina vitrea	2	8	Waianae	1975	1.46	0.92	5.4e-4	0.54	0.36986301369863017	-0.994622575
Granulinidae	Granulina vitrea	2	9	Waianae	1975	1.26	0.84	3.1e-4	0.31	0.24603174603174602	-1.402294702
Granulinidae	Granulina vitrea	2	10	Waianae	1975	1.48	1	5.8e-4	0.58	0.3918918918918919	-0.936769263
Collumbellidae	Seminella virginea	1	1	Waianae	1975	3.02	1.55	0.00382	3.82	1.2649006622516556	0.23499359123170557
Collumbellidae	Seminella virginea	1	2	Waianae	1975	3.11	1.28	0.00282	2.82	0.9067524115755626	-0.097885841
Architectonicidae	Psilaxis oxytropis	1	1	Waianae	1975	2.06	1.6	0.00202	2.02	0.9805825242718447	-0.019608471
Architectonicidae	Psilaxis oxytropis	1	2	Waianae	1975	2.13	1.66	0.00184	1.84	0.863849765	-0.146356408
Architectonicidae	Psilaxis oxytropis	1	3	Waianae	1975	2.01	1.47	0.0018	1.8	0.8955223880597016	-0.110348057
Architectonicidae	Psilaxis oxytropis	1	4	Waianae	1975	2.17	1.65	0.00261	2.61	1.2027649769585254	0.18462305378223387
Architectonicidae	Psilaxis oxytropis	1	5	Waianae	1975	2.15	1.72	0.00131	1.31	0.6093023255813954	-0.495440705
Architectonicidae	Psilaxis oxytropis	1	6	Waianae	1975	2.01	1.56	0.00177	1.77	0.8805970149253732	-0.127155175
Architectonicidae	Psilaxis oxytropis	1	7	Waianae	1975	2.76	2.17	0.00397	3.9699999999999998	1.4384057971014492	0.3635354149700404
Architectonicidae	Psilaxis oxytropis	1	8	Waianae	1975	2.07	1.63	0.00189	1.89	0.9130434782608696	-0.090971778
Architectonicidae	Psilaxis oxytropis	1	9	Waianae	1975	1.93	1.43	0.0016	1.6	0.8290155440414508	-0.187516374
Architectonicidae	Psilaxis oxytropis	1	10	Waianae	1975	2.1	1.75	0.00205	2.0500000000000003	0.9761904761904763	-0.024097552
Architectonicidae	Psilaxis oxytropis	1	11	Waianae	1975	2.03	1.6	0.00232	2.32	1.1428571428571428	0.13353139262452257
Architectonicidae	Psilaxis oxytropis	1	12	Waianae	1975	2.08	1.6	0.00161	1.61	0.7740384615384616	-0.256133715
Architectonicidae	Psilaxis oxytropis	1	13	Waianae	1975	2.2	1.72	0.00161	1.61	0.7318181818181818	-0.312223181
Architectonicidae	Psilaxis oxytropis	1	14	Waianae	1975	2.16	1.85	0.00271	2.71	1.2546296296296295	0.22684041319553583
Architectonicidae	Psilaxis oxytropis	2	1	Waianae	1975	4.69	4.11	0.01672	16.72	3.565031983	1.2711730251983673
Architectonicidae	Psilaxis oxytropis	2	2	Waianae	1975	5.78	4.89	0.02626	26.259999999999998	4.543252595155709	1.5136431861903639
Triphoridae	Cautor similis	1	1	Waianae	1975	2.91	1.36	0.00155	1.55	0.5326460481099656	-0.62989815
Triphoridae	Cautor similis	1	2	Waianae	1975	3.9	1.32	0.0042	4.2	1.076923076923077	0.074107972
Triphoridae	Cautor similis	1	3	Waianae	1975	5.94	1.69	0.00875	8.75	1.473063973063973	0.38734456699496944
Triphoridae	Cautor similis	2	1	Waianae	1975	2.94	1.05	0.00196	1.96	0.6666666666666666	-0.405465108
Triphoridae	Cautor similis	2	2	Waianae	1975	5.09	1.69	0.00793	7.93	1.5579567779960708	0.44337520508432526
Triphoridae	Subulophora peasi	1	1	Waianae	1975	4.11	1.06	0.00297	2.97	0.7226277372262774	-0.324861076
Triphoridae	Subulophora peasi	1	2	Waianae	1975	4.24	1.2	0.00331	3.31	0.7806603773584906	-0.24761508
Triphoridae	Subulophora peasi	1	3	Waianae	1975	4.12	0.97	0.00238	2.3800000000000003	0.5776699029126214	-0.548752676
Triphoridae	Subulophora peasi	1	4	Waianae	1975	3.82	0.99	0.00222	2.22	0.5811518324607331	-0.542743227
Triphoridae	Subulophora peasi	1	5	Waianae	1975	4.39	1.05	0.0026	2.6	0.5922551252847381	-0.523817782
Triphoridae	Subulophora peasi	1	6	Waianae	1975	3.6	0.94	0.0018	1.8	0.5	-0.693147181
Triphoridae	Subulophora peasi	1	7	Waianae	1975	4.77	1.33	0.00585	5.8500000000000005	1.2264150943396228	0.20409535634351542
Triphoridae	Subulophora peasi	1	8	Waianae	1975	4.66	1.09	0.00304	3.04	0.6523605150214592	-0.427157933
Triphoridae	Subulophora peasi	1	9	Waianae	1975	3.6	0.9	0.00205	2.0500000000000003	0.5694444444444445	-0.563094052
Triphoridae	Subulophora peasi	1	10	Waianae	1975	5.16	1.3	0.00556	5.56	1.0775193798449612	0.074661529
Triphoridae	Subulophora peasi	1	11	Waianae	1975	4.66	1.29	0.00498	4.98	1.0686695278969958	0.066414443
Triphoridae	Subulophora peasi	2	1	Waianae	1975	4.13	1.1	0.00216	2.16	0.5230024213075061	-0.648169185
Triphoridae	Subulophora peasi	2	2	Waianae	1975	4.08	0.96	0.00218	2.18	0.5343137254901961	-0.626772112
Triphoridae	Subulophora peasi	2	3	Waianae	1975	4.52	0.99	0.00268	2.68	0.592920354	-0.522695199
Strombidae	Tridentarius dentatus	1	1	Waianae	1975	33.2	11.15	1.61787	1617.87	48.73102409638553	3.8863158723617683
Strombidae	Tridentarius dentatus	1	2	Waianae	1975	38.54	14.94	4.778	4778	123.97509081473794	4.8200806648995345
Strombidae	Tridentarius dentatus	1	3	Waianae	1975	41.14	13.51	3.13467	3134.67	76.19518716577541	4.333298300143761
Strombidae	Tridentarius dentatus	2	1	Waianae	1975	40.08	15.38	4.87781	4877.81	121.70184630738524	4.8015741708511666
Strombidae	Tridentarius dentatus	2	2	Waianae	1975	16.83	5.89	0.20283	202.83	12.051693404634584	2.4892051815679817
Strombidae	Tridentarius dentatus	2	3	Waianae	1975	13.72	5.52	0.08698	86.98	6.339650145772595	1.8468235848717531
Strombidae	Tridentarius dentatus	2	4	Waianae	1975	18.73	6.77	0.21487	214.87	11.471970101441539	2.439906678
Strombidae	Tridentarius dentatus	2	5	Waianae	1975	19.98	7.41	0.37917	379.17	18.97747747747748	2.943252880106737
Strombidae	Tridentarius dentatus	2	6	Waianae	1975	23.24	7.9	0.70568	705.68	30.364888123924267	3.413286944966801
Strombidae	Tridentarius dentatus	2	7	Waianae	1975	21.8	7.27	0.49236	492.36	22.58532110091743	3.1173001864470518
Strombidae	Tridentarius dentatus	2	8	Waianae	1975	22.8	8.38	0.55329	553.29	24.26710526315789	3.1891217404024292
Strombidae	Tridentarius dentatus	2	9	Waianae	1975	24.27	8.8	0.73315	733.15	30.208075813761845	3.408109299684578
Strombidae	Tridentarius dentatus	2	10	Waianae	1975	24.55	8.53	0.7192	719.1999999999999	29.295315682281057	3.3774276289168808
Strombidae	Tridentarius dentatus	2	11	Waianae	1975	23.89	8.92	0.58714	587.14	24.576810380912516	3.2018033309053604
Strombidae	Tridentarius dentatus	2	12	Waianae	1975	26.97	8.56	0.77893	778.9300000000001	28.88134964775677	3.363196045888242
Strombidae	Tridentarius dentatus	2	13	Waianae	1975	28.79	10.53	1.40019	1400.19	48.634595345606115	3.8843351160566293
Strombidae	Tridentarius dentatus	2	14	Waianae	1975	25.99	8.86	0.90137	901.37	34.681415929203546	3.546203979487291
Strombidae	Tridentarius dentatus	2	15	Waianae	1975	24.91	8.5	0.70647	706.47	28.360899237254117	3.3450114091039103
Strombidae	Tridentarius dentatus	2	16	Waianae	1975	26.42	9.82	1.17912	1179.12	44.62982588947766	3.798402377434323
Strombidae	Tridentarius dentatus	2	17	Waianae	1975	29.53	9.96	0.99653	996.53	33.746359634270235	3.5188725488126513
Strombidae	Tridentarius dentatus	2	18	Waianae	1975	30.33	10.64	1.89845	1898.45	62.59314210352787	4.1366557210430415
Strombidae	Tridentarius dentatus	2	19	Waianae	1975	28.32	10.43	1.40965	1409.65	49.775776836158194	3.9075284567829316
Strombidae	Tridentarius dentatus	2	20	Waianae	1975	29.36	9.52	1.18488	1184.8799999999999	40.35694822888283	3.697763578872402
Strombidae	Tridentarius dentatus	2	21	Waianae	1975	28.45	10.34	1.23769	1237.69	43.504042179261866	3.7728538574386947
Strombidae	Tridentarius dentatus	2	22	Waianae	1975	28.63	9.83	0.99439	994.39	34.73244848061474	3.5476743647205464
Strombidae	Tridentarius dentatus	2	23	Waianae	1975	34.19	11.01	1.5697	1569.7	45.91108511260603	3.8267065936299516
Strombidae	Tridentarius dentatus	2	24	Waianae	1975	31.04	11.05	1.21804	1218.04	39.240979381443296	3.6697215931380756
Strombidae	Tridentarius dentatus	2	25	Waianae	1975	34.78	12.6	1.60693	1606.93	46.2027027	3.8330382964351317
Strombidae	Tridentarius dentatus	2	26	Waianae	1975	39.1	14.77	4.50094	4500.94	115.11355498721227	4.745919075841734
Strombidae	Tridentarius dentatus	2	27	Waianae	1975	43.39	15.86	6.38059	6380.59	147.0520857340401	4.990786848741918
Cassidae	Casmaria erinaceus	1	1	Waianae	1975	53.06	31.09	14.2612	14261.2	268.7749717301169	5.593874493190808
Pyramidellidae	Evalea eclecta	1	1	Waianae	1975	3.37	0.93	0.00125	1.25	0.37091988130563797	-0.991769193
Pyramidellidae	Evalea eclecta	1	2	Waianae	1975	3.87	0.94	0.00186	1.86	0.4806201550387597	-0.732678019
Pyramidellidae	Evalea eclecta	1	3	Waianae	1975	3.35	0.93	0.00122	1.22	0.3641791044776119	-1.010109487
Pyramidellidae	Evalea eclecta	1	4	Waianae	1975	3.78	0.92	0.00151	1.51	0.3994708994708995	-0.917614359
Pyramidellidae	Evalea eclecta	1	5	Waianae	1975	4.22	0.99	0.00197	1.97	0.4668246445497631	-0.761801585
Pyramidellidae	Evalea eclecta	1	6	Waianae	1975	4.05	0.99	0.00164	1.64	0.4049382716049383	-0.904020639
Pyramidellidae	Evalea eclecta	1	7	Waianae	1975	3.67	0.92	0.0015	1.5	0.4087193460490463	-0.894726554
Pyramidellidae	Evalea eclecta	1	8	Waianae	1975	3.35	0.9	0.00124	1.24	0.3701492537313433	-0.993848966
Pyramidellidae	Evalea eclecta	1	9	Waianae	1975	3.75	0.92	0.00198	1.98	0.528	-0.638658995
Pyramidellidae	Evalea eclecta	1	10	Waianae	1975	3.51	0.87	0.00129	1.2899999999999998	0.3675213675213675	-1.000973819
Pyramidellidae	Evalea eclecta	1	11	Waianae	1975	3.98	0.93	0.00202	2.02	0.507537688	-0.678184308
Pyramidellidae	Evalea eclecta	1	12	Waianae	1975	3.59	0.94	0.00152	1.52	0.42339832869080785	-0.859441868
Pyramidellidae	Evalea eclecta	1	13	Waianae	1975	3.8	0.9	0.00178	1.7799999999999998	0.4684210526315789	-0.758387702
Pyramidellidae	Evalea eclecta	1	14	Waianae	1975	3.71	0.93	0.00164	1.64	0.4420485175202156	-0.816335635
Pyramidellidae	Herviera gliriella	1	1	Waianae	1975	1.36	0.63	1.4e-4	0.13999999999999999	0.10294117647058822	-2.273597556
Pyramidellidae	Herviera gliriella	1	2	Waianae	1975	1.56	0.65	4.3e-4	0.43	0.2756410256410256	-1.288655892
Pyramidellidae	Styloptygma lacteolum	1	1	Waianae	1975	3.66	1.29	0.00339	3.3899999999999997	0.9262295081967212	-0.076633226
Pyramidellidae	Styloptygma lacteolum	1	2	Waianae	1975	6.56	1.65	0.0074	7.4	1.128048780487805	0.1204893972541265
Pyramidellidae	Styloptygma lacteolum	1	3	Waianae	1975	4.47	1.34	0.004	4	0.894854586	-0.111094048
Pyramidellidae	Styloptygma lacteolum	1	4	Waianae	1975	2.95	1.09	0.00157	1.57	0.5322033898305084	-0.630729551
Pyramidellidae	Styloptygma lacteolum	1	5	Waianae	1975	4.39	1.24	0.00305	3.0500000000000003	0.6947608200455582	-0.364187636
Pyramidellidae	Styloptygma lacteolum	1	6	Waianae	1975	4.22	1.26	0.00294	2.94	0.6966824644549763	-0.361425547
Pyramidellidae	Styloptygma lacteolum	1	7	Waianae	1975	4.96	1.28	0.00309	3.09	0.6229838709677419	-0.47323465
Pyramidellidae	Styloptygma lacteolum	1	8	Waianae	1975	4.42	1.27	0.00388	3.8800000000000003	0.8778280542986426	-0.130304542
Pyramidellidae	Styloptygma lacteolum	2	1	Waianae	1975	8.64	1.78	0.01088	10.88	1.2592592592592593	0.23052365861183235
Pyramidellidae	Styloptygma lacteolum	2	2	Waianae	1975	7.19	1.6	0.00942	9.42	1.310152990264256	0.27014391685531636
Pyramidellidae	Styloptygma lacteolum	2	3	Waianae	1975	7.71	1.67	0.01013	10.13	1.3138780804150456	0.27298313068535407
Pyramidellidae	Turbonilla thaanumi	1	1	Waianae	1975	2.66	0.79	6.3e-4	0.63	0.23684210526315788	-1.440361582
Pyramidellidae	Turbonilla thaanumi	2	1	Waianae	1975	2.16	0.71	7e-4	0.7	0.324074074	-1.126783166
Pyramidellidae	Turbonilla thaanumi	2	2	Waianae	1975	1.68	0.64	5.4e-4	0.54	0.32142857142857145	-1.134979933
Pyramidellidae	Turbonilla thaanumi	2	3	Waianae	1975	2.06	0.73	6.2e-4	0.62	0.30097087378640774	-1.200741784
Pyramidellidae	Turbonilla thaanumi	2	4	Waianae	1975	3	0.82	0.00119	1.1900000000000002	0.3966666666666667	-0.924658982
Pyramidellidae	Turbonilla thaanumi	2	5	Waianae	1975	2.27	0.75	6e-4	0.6	0.2643171806167401	-1.330605455
Pyramidellidae	Turbonilla varicosa	1	1	Waianae	1975	7.62	1.86	0.00949	9.49	1.2454068241469816	0.21946224292328154
Amplustridae	Hydatina amplustre	1	1	Waianae	1975	10.21	7.24	0.11801	118.01	11.558276199804114	2.4474017344610832
Amplustridae	Hydatina amplustre	1	2	Waianae	1975	8.61	7.17	0.08928	89.28	10.369337979094077	2.3388531801933614
Amplustridae	Hydatina amplustre	1	3	Waianae	1975	11.65	7.3	0.1371	137.1	11.768240343347639	2.465404406556559
Amplustridae	Hydatina amplustre	1	4	Waianae	1975	17.3	11.79	0.47748	477.48	27.6	3.3178157727231046
Amplustridae	Hydatina amplustre	1	5	Waianae	1975	16.45	11.88	0.28497	284.97	17.32340425531915	2.852058434
Scaphandridae	Acteocina sandwicensis	1	1	Waianae	1975	3.19	1.3	0.00243	2.4299999999999997	0.7617554858934169	-0.272129659
Scaphandridae	Acteocina sandwicensis	1	2	Waianae	1975	2.66	1.09	0.00131	1.31	0.4924812030075188	-0.708298986
Scaphandridae	Acteocina sandwicensis	1	3	Waianae	1975	2.66	1.11	0.0017	1.7	0.6390977443609022	-0.447697872
Scaphandridae	Acteocina sandwicensis	1	4	Waianae	1975	3.89	1.57	0.00443	4.43	1.1388174807197942	0.12999042642668918
Scaphandridae	Acteocina sandwicensis	1	5	Waianae	1975	2.62	1.11	0.00139	1.39	0.5305343511450381	-0.633870571
Scaphandridae	Acteocina sandwicensis	1	6	Waianae	1975	2.97	1.17	0.00234	2.34	0.7878787878787877	-0.238411023
Scaphandridae	Acteocina sandwicensis	1	7	Waianae	1975	2.48	1.07	0.00114	1.14	0.4596774193548387	-0.777230298
Scaphandridae	Acteocina sandwicensis	1	8	Waianae	1975	2.93	1.22	0.00182	1.82	0.62116041	-0.476165922
Scaphandridae	Acteocina sandwicensis	1	9	Waianae	1975	2.59	1.1	0.00129	1.2899999999999998	0.498069498	-0.697015657
Scaphandridae	Acteocina sandwicensis	1	10	Waianae	1975	3.04	1.21	0.00213	2.13	0.700657895	-0.355735536
Scaphandridae	Acteocina sandwicensis	1	11	Waianae	1975	2.48	1.03	0.00123	1.23	0.4959677419354839	-0.701244391
Scaphandridae	Acteocina sandwicensis	1	12	Waianae	1975	2.53	1.11	0.00132	1.32	0.5217391304347827	-0.650587566
Scaphandridae	Acteocina sandwicensis	1	13	Waianae	1975	1.98	0.83	4.8e-4	0.48000000000000004	0.24242424242424246	-1.41706602
Scaphandridae	Acteocina sandwicensis	1	14	Waianae	1975	2.18	0.93	8.1e-4	0.8099999999999999	0.3715596330275229	-0.990045908
Scaphandridae	Acteocina sandwicensis	1	15	Waianae	1975	2.28	0.94	8.3e-4	0.83	0.36403508771929827	-1.010505021
Scaphandridae	Acteocina sandwicensis	1	16	Waianae	1975	2.93	1.25	0.00197	1.97	0.6723549488054607	-0.39696888
Scaphandridae	Acteocina sandwicensis	1	17	Waianae	1975	2.7	1.07	0.00135	1.35	0.5	-0.693147181
Scaphandridae	Acteocina sandwicensis	1	18	Waianae	1975	2.31	1	0.00108	1.08	0.4675324675324676	-0.760286483
Scaphandridae	Acteocina sandwicensis	1	19	Waianae	1975	2.17	0.92	7.8e-4	0.78	0.35944700460829493	-1.023188527
Scaphandridae	Acteocina sandwicensis	1	20	Waianae	1975	2.84	1.13	0.00162	1.6199999999999999	0.5704225352112676	-0.561377903
Scaphandridae	Acteocina sandwicensis	1	21	Waianae	1975	2.55	1.01	0.00121	1.21	0.47450980392156866	-0.745473
Scaphandridae	Acteocina sandwicensis	1	22	Waianae	1975	2.82	1.19	0.0017	1.7	0.6028368794326241	-0.506108634
Scaphandridae	Acteocina sandwicensis	1	23	Waianae	1975	2.7	1.07	0.00131	1.31	0.48518518518518516	-0.723224636
Scaphandridae	Acteocina sandwicensis	1	24	Waianae	1975	2.4	1.04	9.8e-4	0.98	0.4083333333333333	-0.895671445
Scaphandridae	Acteocina sandwicensis	1	25	Waianae	1975	2.49	0.96	0.00104	1.0399999999999998	0.41767068273092356	-0.873061997
Scaphandridae	Acteocina sandwicensis	1	26	Waianae	1975	2.57	1.04	0.00111	1.11	0.4319066147859923	-0.839545884
Scaphandridae	Acteocina sandwicensis	1	27	Waianae	1975	2.7	1.13	0.00135	1.35	0.5	-0.693147181
Scaphandridae	Acteocina sandwicensis	1	28	Waianae	1975	2.35	0.96	0.001	1	0.425531915	-0.854415328
Scaphandridae	Acteocina sandwicensis	1	29	Waianae	1975	3.03	1.28	0.0016	1.6	0.5280528052805281	-0.63855899
Scaphandridae	Acteocina sandwicensis	1	30	Waianae	1975	2.7	1.17	0.0016	1.6	0.5925925925925926	-0.523248144
Scaphandridae	Acteocina sandwicensis	1	31	Waianae	1975	2.77	1.13	0.00159	1.59	0.5740072202166066	-0.555113304
Scaphandridae	Acteocina sandwicensis	1	32	Waianae	1975	2.41	0.99	0.0011	1.1	0.45643153526970953	-0.784316568
Scaphandridae	Acteocina sandwicensis	1	33	Waianae	1975	3.19	1.35	0.0026	2.6	0.8150470219435737	-0.204509472
Scaphandridae	Acteocina sandwicensis	1	34	Waianae	1975	2.86	1.17	0.0019	1.9	0.6643356643356644	-0.408967739
Scaphandridae	Acteocina sandwicensis	1	35	Waianae	1975	2.57	1.07	0.00127	1.27	0.49416342412451364	-0.704888998
Scaphandridae	Acteocina sandwicensis	1	36	Waianae	1975	2.55	1.07	0.00126	1.26	0.49411764705882355	-0.704981638
Scaphandridae	Acteocina sandwicensis	1	37	Waianae	1975	2.54	1.01	0.00129	1.2899999999999998	0.5078740157480314	-0.677521863
Scaphandridae	Acteocina sandwicensis	1	38	Waianae	1975	2.71	1.07	0.00156	1.56	0.5756457564575646	-0.552262814
Scaphandridae	Acteocina sandwicensis	1	39	Waianae	1975	2.34	1.02	0.00113	1.13	0.4829059829059829	-0.727933297
Scaphandridae	Acteocina sandwicensis	1	40	Waianae	1975	2.58	1.04	0.00121	1.21	0.4689922480620155	-0.757169039
Scaphandridae	Acteocina sandwicensis	1	41	Waianae	1975	2.71	1.14	0.00177	1.77	0.6531365313653137	-0.425969088
Scaphandridae	Acteocina sandwicensis	1	42	Waianae	1975	2.57	1.06	0.00105	1.05	0.40856031128404674	-0.895115735
Scaphandridae	Acteocina sandwicensis	1	43	Waianae	1975	2.84	1.11	0.00145	1.45	0.5105633802816901	-0.672240496
Scaphandridae	Acteocina sandwicensis	1	44	Waianae	1975	2.76	1.14	0.00202	2.02	0.7318840579710145	-0.312133168
Scaphandridae	Acteocina sandwicensis	1	45	Waianae	1975	2.7	1.09	0.00141	1.41	0.5222222222222221	-0.649662069
Scaphandridae	Acteocina sandwicensis	1	46	Waianae	1975	2.6	1.07	0.00137	1.3699999999999999	0.5269230769230768	-0.640700705
Scaphandridae	Acteocina sandwicensis	1	47	Waianae	1975	2.63	1.08	0.00136	1.36	0.5171102661596959	-0.659499146
Scaphandridae	Acteocina sandwicensis	1	48	Waianae	1975	2.79	1.15	0.0015	1.5	0.5376344086021505	-0.620576488
Scaphandridae	Acteocina sandwicensis	1	49	Waianae	1975	2.79	1.17	0.00141	1.41	0.5053763440860215	-0.682451891
Scaphandridae	Acteocina sandwicensis	1	50	Waianae	1975	2.7	1.11	0.00166	1.66	0.6148148148148147	-0.486434171
Scaphandridae	Acteocina sandwicensis	1	51	Waianae	1975	2.77	1.11	0.00146	1.46	0.5270758122743682	-0.640410884
Scaphandridae	Acteocina sandwicensis	1	52	Waianae	1975	3.13	1.25	0.00216	2.16	0.6900958466453675	-0.370924783
Scaphandridae	Acteocina sandwicensis	1	53	Waianae	1975	3.07	1.26	0.00256	2.56	0.8338762214983714	-0.181670303
Scaphandridae	Acteocina sandwicensis	1	54	Waianae	1975	2.87	1.15	0.00142	1.42	0.494773519	-0.703655158
Scaphandridae	Acteocina sandwicensis	1	55	Waianae	1975	3.24	1.27	0.00234	2.34	0.7222222222222221	-0.3254224
Scaphandridae	Acteocina sandwicensis	1	56	Waianae	1975	3.09	1.32	0.0027	2.7	0.8737864077669903	-0.134919318
Scaphandridae	Acteocina sandwicensis	1	57	Waianae	1975	3.02	1.26	0.00233	2.33	0.7715231788079471	-0.259388564
Scaphandridae	Acteocina sandwicensis	1	58	Waianae	1975	3.6	1.47	0.00321	3.21	0.8916666666666666	-0.114662908
Scaphandridae	Acteocina sandwicensis	1	59	Waianae	1975	3.26	1.34	0.00345	3.4499999999999997	1.058282208588957	0.056647035664652005
Scaphandridae	Acteocina sandwicensis	1	60	Waianae	1975	3.23	1.36	0.0031	3.1	0.9597523219814241	-0.041080026
Scaphandridae	Acteocina sandwicensis	1	61	Waianae	1975	4.98	1.92	0.00861	8.61	1.7289156626506021	0.5474944274030777
Scaphandridae	Acteocina sandwicensis	1	62	Waianae	1975	3.19	1.37	0.00275	2.75	0.8620689655172414	-0.148420005
Scaphandridae	Acteocina sandwicensis	1	63	Waianae	1975	2.87	1.17	0.00196	1.96	0.6829268292682926	-0.381367557
Scaphandridae	Acteocina sandwicensis	1	64	Waianae	1975	2.67	1.1	0.00116	1.16	0.4344569288389513	-0.833658467
Scaphandridae	Acteocina sandwicensis	1	65	Waianae	1975	2.93	1.19	0.00184	1.84	0.6279863481228669	-0.465236851
Scaphandridae	Acteocina sandwicensis	1	66	Waianae	1975	2.91	1.21	0.00189	1.89	0.6494845360824741	-0.431576252
Scaphandridae	Acteocina sandwicensis	1	67	Waianae	1975	2.88	1.18	0.00184	1.84	0.638888889	-0.448024723
Scaphandridae	Acteocina sandwicensis	1	68	Waianae	1975	3.06	1.25	0.00203	2.0300000000000002	0.6633986928104576	-0.410379123
Scaphandridae	Acteocina sandwicensis	1	69	Waianae	1975	3.1	1.28	0.00229	2.29	0.7387096774193548	-0.302850294
Scaphandridae	Acteocina sandwicensis	1	70	Waianae	1975	2.93	1.25	0.00165	1.65	0.5631399317406143	-0.574227135
Scaphandridae	Acteocina sandwicensis	1	71	Waianae	1975	3.23	1.2	0.00194	1.9400000000000002	0.6006191950464397	-0.509794164
Scaphandridae	Acteocina sandwicensis	1	72	Waianae	1975	3.27	1.32	0.00272	2.72	0.8318042813455658	-0.184158105
Scaphandridae	Acteocina sandwicensis	1	73	Waianae	1975	3.04	1.31	0.00261	2.61	0.8585526315789473	-0.152507294
Scaphandridae	Acteocina sandwicensis	1	74	Waianae	1975	2.99	1.3	0.00234	2.34	0.7826086956521738	-0.245122458
Scaphandridae	Acteocina sandwicensis	1	75	Waianae	1975	3.11	1.3	0.00241	2.4099999999999997	0.7749196141479099	-0.254995979
Scaphandridae	Acteocina sandwicensis	1	76	Waianae	1975	3.12	1.29	0.00202	2.02	0.6474358974358975	-0.43473549
Scaphandridae	Acteocina sandwicensis	1	77	Waianae	1975	3.07	1.23	0.00203	2.0300000000000002	0.6612377850162867	-0.413641769
Scaphandridae	Acteocina sandwicensis	1	78	Waianae	1975	3.39	1.35	0.00277	2.77	0.8171091445427728	-0.201982601
Scaphandridae	Acteocina sandwicensis	1	79	Waianae	1975	3.06	1.26	0.00192	1.9200000000000002	0.6274509803921569	-0.46608973
Scaphandridae	Acteocina sandwicensis	1	80	Waianae	1975	2.86	1.24	0.00149	1.49	0.520979021	-0.652045505
Scaphandridae	Acteocina sandwicensis	1	81	Waianae	1975	2.88	1.22	0.00207	2.07	0.71875	-0.330241687
Scaphandridae	Acteocina sandwicensis	1	82	Waianae	1975	2.93	1.27	0.00216	2.16	0.7372013651877133	-0.304894201
Scaphandridae	Acteocina sandwicensis	1	83	Waianae	1975	2.84	1.15	0.00172	1.72	0.6056338028169014	-0.501479761
Scaphandridae	Acteocina sandwicensis	1	84	Waianae	1975	4.09	1.66	0.00582	5.819999999999999	1.4229828850855746	0.35275529168863606
Scaphandridae	Acteocina sandwicensis	1	85	Waianae	1975	3.41	1.39	0.00297	2.97	0.8709677419354839	-0.138150338
Scaphandridae	Acteocina sandwicensis	1	86	Waianae	1975	3.28	1.26	0.00273	2.73	0.8323170731707318	-0.183541813
Scaphandridae	Acteocina sandwicensis	1	87	Waianae	1975	3.52	1.38	0.0025	2.5	0.7102272727272727	-0.342170258
Scaphandridae	Acteocina sandwicensis	1	88	Waianae	1975	3.19	1.27	0.00209	2.09	0.6551724137931034	-0.422856851
Scaphandridae	Acteocina sandwicensis	1	89	Waianae	1975	2.93	1.17	0.00167	1.6700000000000002	0.5699658703071673	-0.562178797
Scaphandridae	Acteocina sandwicensis	1	90	Waianae	1975	3.28	1.33	0.00301	3.0100000000000002	0.9176829268292684	-0.085903344
Scaphandridae	Acteocina sandwicensis	1	91	Waianae	1975	3.54	1.45	0.0036	3.6	1.0169491525423728	0.016807118
Scaphandridae	Acteocina sandwicensis	1	92	Waianae	1975	3.11	1.3	0.0022	2.2	0.707395498	-0.346165366
Scaphandridae	Acteocina sandwicensis	1	93	Waianae	1975	3.09	1.3	0.0027	2.7	0.8737864077669903	-0.134919318
Scaphandridae	Acteocina sandwicensis	1	94	Waianae	1975	3.47	1.52	0.00402	4.0200000000000005	1.1585014409221903	0.14712730867216198
Scaphandridae	Acteocina sandwicensis	1	95	Waianae	1975	4.59	1.75	0.00698	6.98	1.5206971677559915	0.41916889270182744
Scaphandridae	Acteocina sandwicensis	1	96	Waianae	1975	4.94	1.99	0.00949	9.49	1.9210526315789473	0.6528732814220054
Trochidae	Alcyna ocellata	2	1	Waianae	1975	2.51	1.58	0.00222	2.22	0.8844621513944224	-0.122775557
Trochidae	Alcyna ocellata	3	1	Waianae	1975	2.72	1.58	0.00264	2.64	0.9705882352941176	-0.029852963
Trochidae	Alcyna ocellata	3	2	Waianae	1975	2.73	1.6	0.00251	2.5100000000000002	0.9194139194139195	-0.084018856
Trochidae	Alcyna ocellata	3	3	Waianae	1975	2.63	1.54	0.00224	2.2399999999999998	0.8517110266159695	-0.16050798
Trochidae	Alcyna ocellata	3	4	Waianae	1975	2.45	1.47	0.00191	1.91	0.7795918367346938	-0.248984782
Trochidae	Alcyna ocellata	3	5	Waianae	1975	2.45	1.55	0.00251	2.5100000000000002	1.0244897959183674	0.024194729
Trochidae	Alcyna ocellata	3	6	Waianae	1975	2.52	1.54	0.00198	1.98	0.7857142857142857	-0.241162057
Trochidae	Alcyna ocellata	3	7	Waianae	1975	2.31	1.44	0.00161	1.61	0.696969697	-0.361013346
Trochidae	Alcyna ocellata	3	8	Waianae	1975	2.17	1.39	0.00158	1.58	0.7281105990783411	-0.317302321
Trochidae	Alcyna ocellata	3	9	Waianae	1975	1.71	1.19	6.7e-4	0.67	0.39181286549707606	-0.936970937
Trochidae	Alcyna ocellata	3	10	Waianae	1975	2.49	1.51	0.00225	2.25	0.9036144578313252	-0.101352494
Trochidae	Alcyna ocellata	3	11	Waianae	1975	2.44	1.5	0.00199	1.99	0.8155737704918032	-0.203863401
Trochidae	Alcyna ocellata	3	12	Waianae	1975	2.3	1.46	0.00169	1.6900000000000002	0.7347826086956523	-0.308180594
Trochidae	Alcyna ocellata	3	13	Waianae	1975	2.83	1.65	0.00248	2.48	0.8763250883392226	-0.132018151
Trochidae	Alcyna ocellata	3	14	Waianae	1975	2.39	1.47	0.00171	1.71	0.7154811715481171	-0.334799995
Trochidae	Alcyna ocellata	3	15	Waianae	1975	2.5	1.54	0.00218	2.18	0.8720000000000001	-0.136965855
Trochidae	Alcyna ocellata	3	16	Waianae	1975	2.13	1.36	0.00128	1.28	0.6009389671361502	-0.509261902
Trochidae	Alcyna ocellata	3	17	Waianae	1975	2.41	1.41	0.00204	2.04	0.8464730290456431	-0.16667694
Trochidae	Alcyna ocellata	3	18	Waianae	1975	1.85	1.19	8.9e-4	0.8899999999999999	0.481081081	-0.731719455
Trochidae	Alcyna ocellata	3	19	Waianae	1975	2.73	1.69	0.00282	2.82	1.0329670329670328	0.032435276
Trochidae	Alcyna ocellata	3	20	Waianae	1975	2.24	1.46	0.00153	1.5299999999999998	0.6830357142857141	-0.38120813
Trochidae	Alcyna ocellata	3	21	Waianae	1975	2.2	1.35	0.00144	1.4400000000000002	0.6545454545454545	-0.423814247
Trochidae	Alcyna ocellata	3	22	Waianae	1975	2.55	1.52	0.00198	1.98	0.7764705882352941	-0.252996514
Trochidae	Alcyna ocellata	3	23	Waianae	1975	2.63	1.63	0.00261	2.61	0.9923954372623575	-0.007633625
Trochidae	Alcyna ocellata	3	24	Waianae	1975	2.2	1.46	0.00207	2.07	0.9409090909090908	-0.060908753
Trochidae	Alcyna ocellata	3	25	Waianae	1975	2.51	1.58	0.00223	2.2300000000000004	0.8884462151394424	-0.118281168
Trochidae	Alcyna ocellata	3	26	Waianae	1975	2.59	1.53	0.00218	2.18	0.8416988416988418	-0.172332999
Trochidae	Alcyna ocellata	3	27	Waianae	1975	2.71	1.58	0.00234	2.34	0.8634686346863468	-0.146797706
Trochidae	Alcyna ocellata	3	28	Waianae	1975	2.62	1.59	0.00212	2.12	0.8091603053435115	-0.211758229
Trochidae	Alcyna ocellata	3	29	Waianae	1975	2.35	1.46	0.00161	1.61	0.6851063829787234	-0.378181149
Trochidae	Alcyna ocellata	3	30	Waianae	1975	1.8	1.22	8e-4	0.8	0.4444444444444445	-0.810930216
Trochidae	Alcyna ocellata	3	31	Waianae	1975	1.84	1.23	9.2e-4	0.92	0.5	-0.693147181
Trochidae	Alcyna ocellata	3	32	Waianae	1975	2.58	1.54	0.00215	2.15	0.8333333333333333	-0.182321557
Trochidae	Alcyna ocellata	3	33	Waianae	1975	2.52	1.49	0.00207	2.07	0.8214285714285714	-0.196710294
Trochidae	Alcyna subangulata	1	1	Waianae	1975	2.23	1.39	0.00133	1.33	0.5964125560538117	-0.516822643
Trochidae	Alcyna subangulata	1	2	Waianae	1975	2.16	1.49	0.0014	1.4	0.648148148	-0.433635985
Trochidae	Alcyna subangulata	1	3	Waianae	1975	2.31	1.52	0.00155	1.55	0.670995671	-0.398992594
Trochidae	Alcyna subangulata	1	4	Waianae	1975	2.04	1.38	0.00123	1.23	0.6029411764705882	-0.505935638
Trochidae	Alcyna subangulata	1	5	Waianae	1975	1.68	1.18	5.8e-4	0.58	0.34523809523809523	-1.063520969
Trochidae	Alcyna subangulata	1	6	Waianae	1975	2.27	1.51	0.00153	1.5299999999999998	0.6740088105726871	-0.394512096
Trochidae	Alcyna subangulata	1	7	Waianae	1975	1.84	1.2	9.4e-4	0.94	0.5108695652173912	-0.671640975
Trochidae	Alcyna subangulata	1	8	Waianae	1975	1.72	1.3	7.8e-4	0.78	0.4534883720930233	-0.79078565
Trochidae	Alcyna subangulata	1	9	Waianae	1975	2.08	1.41	0.00144	1.4400000000000002	0.6923076923076924	-0.36772478
Trochidae	Alcyna subangulata	1	10	Waianae	1975	1.68	1.13	6.3e-4	0.63	0.375	-0.980829253
Trochidae	Alcyna subangulata	1	11	Waianae	1975	2.08	1.42	0.00116	1.16	0.5576923076923076	-0.583947889
Trochidae	Alcyna subangulata	1	12	Waianae	1975	2.15	1.47	0.00134	1.34	0.6232558139534884	-0.472798228
Trochidae	Alcyna subangulata	1	13	Waianae	1975	1.68	1.28	9e-4	0.9	0.5357142857142857	-0.624154309
Trochidae	Alcyna subangulata	1	14	Waianae	1975	2.04	1.41	0.0014	1.4	0.6862745098039215	-0.376477571
Trochidae	Alcyna subangulata	1	15	Waianae	1975	2.06	1.4	0.00133	1.33	0.6456310679611651	-0.437527041
Trochidae	Alcyna subangulata	1	16	Waianae	1975	2.03	1.28	8.6e-4	0.86	0.4236453201970444	-0.858858683
Trochidae	Alcyna subangulata	1	17	Waianae	1975	2.27	1.46	0.00197	1.97	0.8678414096916299	-0.141746289
Trochidae	Alcyna subangulata	1	18	Waianae	1975	1.91	1.27	8.5e-4	0.85	0.44502617801047123	-0.809622172
Trochidae	Alcyna subangulata	1	19	Waianae	1975	1.97	1.24	7.8e-4	0.78	0.39593908629441626	-0.926494902
Trochidae	Alcyna subangulata	1	20	Waianae	1975	2.31	1.51	0.00157	1.57	0.6796536796536796	-0.386171905
Trochidae	Synaptocochlea concinna	1	1	Waianae	1975	1.53	1.22	4.6e-4	0.46	0.3006535947712418	-1.201796525
Trochidae	Synaptocochlea concinna	1	2	Waianae	1975	2.36	1.68	0.00108	1.08	0.45762711864406785	-0.781700578
Trochidae	Synaptocochlea concinna	1	3	Waianae	1975	2.31	1.61	0.00139	1.39	0.6017316017316017	-0.507943777
Trochidae	Synaptocochlea concinna	1	4	Waianae	1975	2.45	1.67	0.00151	1.51	0.6163265306122448	-0.483978374
Trochidae	Synaptocochlea concinna	1	5	Waianae	1975	2.69	1.79	0.00207	2.07	0.7695167286245352	-0.261992586
Trochidae	Synaptocochlea concinna	1	6	Waianae	1975	3.33	2.22	0.00375	3.75	1.1261261261261262	0.11878353598996702
Collonidae	Microcollonia rubricincta	1	1	Waianae	1975	1.3	1.22	0.00164	1.64	1.2615384615384615	0.23233197736861597
Collonidae	Microcollonia rubricincta	1	2	Waianae	1975	1.37	1.25	0.00193	1.9300000000000002	1.4087591240875912	0.3427092630767606
Collonidae	Microcollonia rubricincta	1	3	Waianae	1975	0.93	1.14	5.2e-4	0.5199999999999999	0.5591397849462364	-0.581355775
Collonidae	Microcollonia rubricincta	1	4	Waianae	1975	1.21	1.14	0.00105	1.05	0.8677685950413224	-0.141830195
Collonidae	Microcollonia rubricincta	1	5	Waianae	1975	1.38	1.25	0.00183	1.83	1.3260869565217392	0.28223246768421634
Collonidae	Microcollonia rubricincta	1	6	Waianae	1975	1.31	1.22	0.00178	1.7799999999999998	1.3587786259541983	0.30658622709093347
Collonidae	Microcollonia rubricincta	1	7	Waianae	1975	1.34	1.28	0.00136	1.36	1.0149253731343284	0.014815085785140682
Collonidae	Microcollonia rubricincta	1	8	Waianae	1975	1.59	1.51	0.00251	2.5100000000000002	1.578616352201258	0.4565487369115524
Collonidae	Microcollonia rubricincta	1	9	Waianae	1975	0.88	0.95	4.4e-4	0.44	0.5	-0.693147181
Collonidae	Microcollonia rubricincta	1	10	Waianae	1975	1.34	1.45	0.00176	1.76	1.3134328358208955	0.2726441950872404
Collonidae	Microcollonia rubricincta	1	11	Waianae	1975	0.8	0.85	4.6e-4	0.46	0.575	-0.553385238
Collonidae	Microcollonia rubricincta	1	12	Waianae	1975	1.29	1.27	0.00161	1.61	1.248062015503876	0.22159196062279088
Collonidae	Microcollonia rubricincta	1	13	Waianae	1975	1.53	1.32	0.00175	1.75	1.1437908496732025	0.13434805253107854
Collonidae	Microcollonia rubricincta	1	14	Waianae	1975	1.52	1.53	0.00261	2.61	1.7171052631578947	0.540639886
Collonidae	Microcollonia rubricincta	1	15	Waianae	1975	1.55	1.28	0.00158	1.58	1.0193548387096774	0.019169916107720123
Collonidae	Microcollonia rubricincta	1	16	Waianae	1975	1.66	1.61	0.00303	3.0300000000000002	1.8253012048192774	0.601745017
Collonidae	Microcollonia rubricincta	1	17	Waianae	1975	1.33	1.24	0.00163	1.63	1.225563909774436	0.20340107258500847
Collonidae	Microcollonia rubricincta	1	18	Waianae	1975	1.3	1.29	0.00146	1.46	1.123076923076923	0.11607217125275403
Collonidae	Microcollonia rubricincta	1	19	Waianae	1975	1.45	1.37	0.00227	2.27	1.5655172413793104	0.4482162750608283
Collonidae	Microcollonia rubricincta	1	20	Waianae	1975	0.84	0.9	3.1e-4	0.31	0.36904761904761907	-0.996829594
Collonidae	Microcollonia rubricincta	1	21	Waianae	1975	0.86	0.98	4.4e-4	0.44	0.5116279069767442	-0.670157662
Collonidae	Microcollonia rubricincta	1	22	Waianae	1975	1.37	1.36	0.00196	1.96	1.4306569343065692	0.3581337334023922
Collonidae	Microcollonia rubricincta	1	23	Waianae	1975	0.82	1.04	3.2e-4	0.32	0.3902439024390244	-0.940983344
Collonidae	Microcollonia rubricincta	1	24	Waianae	1975	0.94	1.25	5.3e-4	0.53	0.5638297872340426	-0.573002869
Collonidae	Microcollonia rubricincta	1	25	Waianae	1975	0.99	1.19	6.2e-4	0.62	0.6262626262626263	-0.467985465
Collonidae	Microcollonia rubricincta	1	26	Waianae	1975	1.07	1.2	0.00113	1.13	1.056074766	0.054558984
Collonidae	Microcollonia rubricincta	1	27	Waianae	1975	0.92	1.06	6.1e-4	0.61	0.6630434782608695	-0.410914713
Collonidae	Microcollonia rubricincta	1	28	Waianae	1975	1.37	1.6	0.00163	1.63	1.189781022	0.17376927497863723
Collonidae	Microcollonia rubricincta	1	29	Waianae	1975	1.48	1.56	0.00215	2.15	1.4527027027027026	0.3734257543635477
Collonidae	Microcollonia rubricincta	1	30	Waianae	1975	1.33	1.65	0.00157	1.57	1.1804511278195489	0.1658966771265543
Collonidae	Microcollonia rubricincta	1	31	Waianae	1975	0.64	0.77	1.7e-4	0.17	0.265625	-1.325669739
Collonidae	Microcollonia rubricincta	1	32	Waianae	1975	0.79	0.97	3.4e-4	0.34	0.43037974683544306	-0.843087328
Collonidae	Microcollonia rubricincta	1	33	Waianae	1975	0.82	0.98	3.1e-4	0.31	0.3780487804878049	-0.972732043
Collonidae	Microcollonia rubricincta	1	34	Waianae	1975	1.3	1.58	0.00151	1.51	1.1615384615384614	0.1497453863593418
Collonidae	Microcollonia rubricincta	1	35	Waianae	1975	1.28	1.61	0.00162	1.6199999999999999	1.2656249999999998	0.23556607131276674
Collonidae	Microcollonia rubricincta	1	36	Waianae	1975	0.94	1.17	8.6e-4	0.86	0.9148936170212766	-0.088947486
Collonidae	Microcollonia rubricincta	1	37	Waianae	1975	0.92	1.13	4.8e-4	0.48000000000000004	0.5217391304347826	-0.650587566
Collonidae	Microcollonia rubricincta	1	38	Waianae	1975	1.34	1.57	0.00163	1.63	1.216417910447761	0.19591040085585085
Collonidae	Microcollonia rubricincta	1	39	Waianae	1975	0.77	1.03	3.6e-4	0.36000000000000004	0.4675324675324676	-0.760286483
Collonidae	Microcollonia rubricincta	1	40	Waianae	1975	0.74	0.96	3.2e-4	0.32	0.43243243243243246	-0.83832919
Collonidae	Microcollonia rubricincta	1	41	Waianae	1975	0.94	1.4	7.6e-4	0.76	0.8085106382978724	-0.212561442
Collonidae	Microcollonia rubricincta	1	42	Waianae	1975	0.8	1.1	4.2e-4	0.42000000000000004	0.525	-0.644357016
Collonidae	Microcollonia rubricincta	1	43	Waianae	1975	1.13	1.49	0.00117	1.17	1.0353982300884956	0.034786116085415604
Collonidae	Microcollonia rubricincta	1	44	Waianae	1975	1.62	1.78	0.00264	2.64	1.6296296296296295	0.488352768
Collonidae	Microcollonia rubricincta	1	45	Waianae	1975	1.21	1.47	0.00105	1.05	0.8677685950413224	-0.141830195
Collonidae	Microcollonia rubricincta	1	46	Waianae	1975	1.24	1.49	0.00103	1.03	0.8306451612903226	-0.185552577
Collonidae	Microcollonia rubricincta	1	47	Waianae	1975	1.24	1.48	0.00154	1.5399999999999998	1.2419354838709675	0.21667103680859212
Collonidae	Microcollonia rubricincta	1	48	Waianae	1975	1.39	1.74	0.00239	2.39	1.7194244604316549	0.541989619
Collonidae	Microcollonia rubricincta	1	49	Waianae	1975	1.23	1.55	0.00137	1.3699999999999999	1.113821138211382	0.10779657045570738
Collonidae	Microcollonia rubricincta	1	50	Waianae	1975	1.33	1.66	0.00167	1.6700000000000002	1.255639097744361	0.22764468419500142
Collonidae	Microcollonia rubricincta	1	51	Waianae	1975	1.16	1.42	0.00104	1.0399999999999998	0.8965517241379309	-0.109199292
Collonidae	Microcollonia rubricincta	1	52	Waianae	1975	1	1.43	0.00141	1.41	1.41	0.34358970439007686
Collonidae	Microcollonia rubricincta	1	53	Waianae	1975	0.83	1.1	4.1e-4	0.41	0.4939759036144578	-0.705268541
Collonidae	Microcollonia rubricincta	1	54	Waianae	1975	1.06	1.39	0.00102	1.02	0.9622641509433962	-0.038466281
Collonidae	Microcollonia rubricincta	1	55	Waianae	1975	1.12	1.35	8.9e-4	0.8899999999999999	0.794642857	-0.229862502
Collonidae	Microcollonia rubricincta	1	56	Waianae	1975	1.15	1.4	9.6e-4	0.9600000000000001	0.8347826086956524	-0.180583937
Collonidae	Microcollonia rubricincta	1	57	Waianae	1975	1.18	1.33	0.00106	1.06	0.8983050847457628	-0.10724553
Collonidae	Microcollonia rubricincta	1	58	Waianae	1975	1.15	1.45	0.00116	1.16	1.008695652173913	0.008658063
Collonidae	Microcollonia rubricincta	1	59	Waianae	1975	1.14	1.46	0.00124	1.24	1.087719298245614	0.084083117
Collonidae	Microcollonia rubricincta	1	60	Waianae	1975	1.11	1.42	0.00127	1.27	1.144144144144144	0.134656885
Collonidae	Microcollonia rubricincta	1	61	Waianae	1975	1.32	1.77	0.00275	2.75	2.083333333333333	0.7339691750802003
Collonidae	Microcollonia rubricincta	1	62	Waianae	1975	1.26	1.48	0.00173	1.73	1.373015873015873	0.31700968754630093
Collonidae	Microcollonia rubricincta	1	63	Waianae	1975	1.24	1.37	0.0011	1.1	0.8870967741935485	-0.1198012
Collonidae	Microcollonia rubricincta	1	64	Waianae	1975	1.56	1.59	0.00227	2.27	1.455128205128205	0.37509401023186556
Collonidae	Microcollonia rubricincta	1	65	Waianae	1975	1.44	1.64	0.00184	1.84	1.277777777777778	0.2451224580329851
Collonidae	Microcollonia rubricincta	1	66	Waianae	1975	1.03	1.32	0.00108	1.08	1.0485436893203883	0.047402239
Collonidae	Microcollonia rubricincta	1	67	Waianae	1975	1.2	1.5	0.00181	1.81	1.5083333333333335	0.4110052884837799
Collonidae	Microcollonia rubricincta	1	68	Waianae	1975	1.42	1.75	0.00257	2.57	1.8098591549295775	0.5932490272939591
Collonidae	Microcollonia rubricincta	1	69	Waianae	1975	1.15	1.59	0.00126	1.26	1.0956521739130436	0.091349779
Collonidae	Microcollonia rubricincta	1	70	Waianae	1975	1.21	1.6	0.00145	1.45	1.1983471074380165	0.1809431968238333
Collonidae	Microcollonia rubricincta	1	71	Waianae	1975	1.3	1.64	0.00156	1.56	1.2	0.1823215567939546
Collonidae	Microcollonia rubricincta	1	72	Waianae	1975	1.48	1.79	0.00239	2.39	1.614864864864865	0.47925127816739566
Collonidae	Microcollonia rubricincta	1	73	Waianae	1975	1.51	1.86	0.00284	2.84	1.8807947019867548	0.6316944013462816
Collonidae	Microcollonia rubricincta	1	74	Waianae	1975	1.69	1.9	0.00333	3.33	1.970414201183432	0.6782437750573704
Rissoidae	Haurakia marmorata	1	1	Waianae	1975	1.62	0.9	5.5e-4	0.55	0.3395061728395062	-1.08026315
Rissoidae	Haurakia marmorata	1	2	Waianae	1975	1.33	0.82	3.6e-4	0.36000000000000004	0.27067669172932335	-1.30683019
Rissoidae	Haurakia marmorata	1	3	Waianae	1975	1.5	0.88	3.4e-4	0.34	0.22666666666666668	-1.484274769
Rissoidae	Haurakia marmorata	1	4	Waianae	1975	1.51	0.87	4.7e-4	0.47	0.31125827814569534	-1.167132235
Rissoidae	Haurakia marmorata	1	5	Waianae	1975	1.54	0.89	6.3e-4	0.63	0.40909090909090906	-0.893817876
Rissoidae	Haurakia marmorata	1	6	Waianae	1975	1.54	0.88	3.8e-4	0.38	0.24675324675324675	-1.399366443
Rissoidae	Haurakia marmorata	1	7	Waianae	1975	1.63	0.93	5.1e-4	0.51	0.3128834355828221	-1.161924568
Rissoidae	Haurakia marmorata	1	8	Waianae	1975	1.35	0.79	4e-4	0.4	0.2962962962962963	-1.216395324
Rissoidae	Haurakia marmorata	1	9	Waianae	1975	0.94	0.67	2e-4	0.2	0.21276595744680854	-1.547562509
Rissoidae	Haurakia marmorata	1	10	Waianae	1975	1.41	0.79	3.8e-4	0.38	0.2695035460992908	-1.311173731
Rissoidae	Haurakia marmorata	1	11	Waianae	1975	1.19	0.72	2.5e-4	0.25	0.21008403361344538	-1.560247668
Rissoidae	Haurakia marmorata	1	12	Waianae	1975	1.41	0.86	3.5e-4	0.35	0.24822695035460993	-1.393411829
Rissoidae	Haurakia marmorata	1	13	Waianae	1975	1.37	0.87	3.7e-4	0.37	0.27007299270072993	-1.309063013
Rissoidae	Haurakia marmorata	1	14	Waianae	1975	1.57	0.87	4.6e-4	0.46	0.2929936305732484	-1.227604409
Rissoidae	Haurakia marmorata	1	15	Waianae	1975	1.53	0.92	4.9e-4	0.49	0.3202614379084967	-1.138617623
Rissoidae	Haurakia marmorata	1	16	Waianae	1975	1.51	0.89	7e-4	0.7	0.46357615894039733	-0.768784595
Rissoidae	Haurakia marmorata	1	17	Waianae	1975	1.49	0.84	4.1e-4	0.41	0.2751677852348993	-1.290374239
Rissoidae	Haurakia marmorata	1	18	Waianae	1975	1.34	0.92	4.1e-4	0.41	0.3059701492537313	-1.184267733
Rissoidae	Haurakia marmorata	1	19	Waianae	1975	1.55	0.92	4.5e-4	0.45	0.2903225806451613	-1.236762627
Rissoidae	Haurakia marmorata	1	20	Waianae	1975	1.5	0.82	3.7e-4	0.37	0.24666666666666667	-1.399717381
Rissoidae	Haurakia marmorata	1	21	Waianae	1975	1.63	0.89	6.4e-4	0.64	0.39263803680981596	-0.934867117
Rissoidae	Haurakia marmorata	1	22	Waianae	1975	1.8	1.02	5.6e-4	0.5599999999999999	0.31111111111111106	-1.16760516
Rissoidae	Haurakia marmorata	1	23	Waianae	1975	1.45	0.89	4.3e-4	0.43	0.296551724	-1.215533627
Rissoidae	Haurakia marmorata	1	24	Waianae	1975	1.61	0.95	5.7e-4	0.57	0.3540372670807453	-1.038353097
Rissoidae	Haurakia marmorata	1	25	Waianae	1975	1.84	1.02	7.8e-4	0.78	0.42391304347826086	-0.858226931
Rissoidae	Haurakia marmorata	1	26	Waianae	1975	1.43	0.86	4.7e-4	0.47	0.32867132867132864	-1.112697029
Rissoidae	Haurakia marmorata	1	27	Waianae	1975	1.57	0.88	5.4e-4	0.54	0.3439490445859873	-1.067261759
Rissoidae	Haurakia marmorata	1	28	Waianae	1975	1.42	0.9	4.8e-4	0.48000000000000004	0.33802816901408456	-1.084626047
Rissoidae	Haurakia marmorata	1	29	Waianae	1975	1.46	0.85	4.3e-4	0.43	0.2945205479452055	-1.222406506
Rissoidae	Haurakia marmorata	1	30	Waianae	1975	1.51	0.91	4.5e-4	0.45	0.2980132450331126	-1.210617347
Rissoidae	Haurakia marmorata	1	31	Waianae	1975	1.36	0.8	3.1e-4	0.31	0.22794117647058823	-1.478667681
Rissoidae	Haurakia marmorata	1	32	Waianae	1975	1.69	0.92	5.5e-4	0.55	0.3254437869822486	-1.12256553
Rissoidae	Haurakia marmorata	1	33	Waianae	1975	1.53	0.91	3.8e-4	0.38	0.24836601307189543	-1.392851762
Rissoidae	Haurakia marmorata	1	34	Waianae	1975	1.65	0.89	5.1e-4	0.51	0.30909090909090914	-1.174119841
Rissoidae	Haurakia marmorata	1	35	Waianae	1975	1.37	0.86	3.2e-4	0.32	0.23357664233576642	-1.454245023
Rissoidae	Haurakia marmorata	1	36	Waianae	1975	1.86	0.99	8.1e-4	0.8099999999999999	0.4354838709677419	-0.831297519
Rissoidae	Haurakia marmorata	1	37	Waianae	1975	1.75	1	6.3e-4	0.63	0.36	-1.021651248
Rissoidae	Haurakia marmorata	1	38	Waianae	1975	1.81	1	6.3e-4	0.63	0.34806629834254144	-1.055362305
Rissoidae	Haurakia marmorata	1	39	Waianae	1975	1.71	1	6.2e-4	0.62	0.36257309941520466	-1.014529171
Rissoidae	Haurakia marmorata	1	40	Waianae	1975	1.66	0.91	5.8e-4	0.58	0.3493975903614458	-1.051544778
Rissoidae	Haurakia marmorata	1	41	Waianae	1975	1.93	1.06	8.6e-4	0.86	0.4455958549222798	-0.808342893
Rissoidae	Haurakia marmorata	1	42	Waianae	1975	1.78	1.01	7e-4	0.7	0.3932584269662921	-0.933288308
Rissoidae	Haurakia marmorata	1	43	Waianae	1975	1.93	1.03	7.8e-4	0.78	0.4041450777202073	-0.905981362
Rissoidae	Haurakia marmorata	1	44	Waianae	1975	1.91	1.03	7.6e-4	0.76	0.3979057591623037	-0.921540088
Rissoidae	Haurakia marmorata	1	45	Waianae	1975	2.05	1.12	0.0011	1.1	0.5365853658536587	-0.622529613
Rissoidae	Simulamerelina granulosa	1	1	Waianae	1975	2.21	1	0.0015	1.5	0.6787330316742082	-0.387527407
Rissoidae	Simulamerelina granulosa	1	2	Waianae	1975	2.13	1.03	0.00129	1.2899999999999998	0.6056338028169014	-0.501479761
Rissoidae	Simulamerelina granulosa	1	3	Waianae	1975	2.12	0.98	0.00139	1.39	0.6556603773584905	-0.422112342
Rissoidae	Mareleptopoma kenneyi	1	1	Waianae	1975	1.6	0.92	7.1e-4	0.71	0.44375	-0.812493938
Rissoidae	Mareleptopoma kenneyi	1	2	Waianae	1975	1.17	0.79	3.5e-4	0.35	0.29914529914529914	-1.206825873
Rissoidae	Mareleptopoma kenneyi	1	3	Waianae	1975	1.66	0.94	8e-4	0.8	0.48192771084337355	-0.729961154
Rissoidae	Mareleptopoma kenneyi	1	4	Waianae	1975	1.65	0.95	6.7e-4	0.67	0.4060606060606061	-0.901252855
Rissoidae	Mareleptopoma kenneyi	1	5	Waianae	1975	1.51	0.93	5.5e-4	0.55	0.3642384105960265	-1.009946652
Rissoidae	Mareleptopoma kenneyi	1	6	Waianae	1975	1.28	0.85	4e-4	0.4	0.3125	-1.16315081
Rissoidae	Mareleptopoma kenneyi	1	7	Waianae	1975	1.57	0.93	4.9e-4	0.49	0.31210191082802546	-1.164425507
Rissoidae	Rissoina ambigua	1	1	Waianae	1975	4.57	1.7	0.00732	7.32	1.6017505470459519	0.4710971230671069
Rissoidae	Rissoina ambigua	1	2	Waianae	1975	5.02	1.77	0.00859	8.59	1.7111553784860558	0.5371688022925262
Rissoidae	Rissoina ambigua	1	3	Waianae	1975	4.58	1.8	0.0076	7.6	1.6593886462882095	0.5064492491661917
Rissoidae	Rissoina ambigua	2	1	Waianae	1975	3.3	1.46	0.00368	3.68	1.1151515151515152	0.10899028370840508
Rissoidae	Rissoina ambigua	3	1	Waianae	1975	4.02	1.6	0.00627	6.2700000000000005	1.5597014925373136	0.44449445201389975
Rissoidae	Rissoina ambigua	3	2	Waianae	1975	4.88	1.94	0.01048	10.48	2.1475409836065573	0.7643234590278403
Rissoidae	Rissoina ambigua	3	3	Waianae	1975	4.47	1.83	0.00797	7.97	1.7829977628635347	0.5782960841766462
Rissoidae	Rissoina ambigua	3	4	Waianae	1975	3.99	1.65	0.00659	6.590000000000001	1.6516290726817044	0.5017621176126439
Rissoidae	Rissoina ambigua	3	5	Waianae	1975	4.61	1.87	0.00853	8.53	1.8503253796095442	0.6153615044950305
Rissoidae	Rissoina ambigua	3	6	Waianae	1975	4.07	1.6	0.00625	6.25	1.5356265356265355	0.42893846429380644
Rissoidae	Rissoina ambigua	3	7	Waianae	1975	5.64	2.17	0.01346	13.459999999999999	2.3865248226950353	0.8698382587066141
Rissoidae	Rissoina ambigua	3	8	Waianae	1975	4.13	1.67	0.00739	7.39	1.7893462469733656	0.5818503279871691
Rissoidae	Rissoina ambigua	3	9	Waianae	1975	4.73	1.71	0.00846	8.46	1.7885835095137421	0.5814239711142903
Cassidae	Casmaria erinaceus	2	1	Waianae	1976	49.1	26.38	16.06767	16067.67	327.2437881873727	5.790705422753083
Mitridae	Strigatella pudica	3	1	Waianae	1976	10.06	5.46	0.13008	130.08	12.930417495029822	2.5595824811279075
Mitridae	Strigatella pudica	3	2	Waianae	1976	12.94	6.83	0.33488	334.88	25.879443585780525	3.253448969624935
Mitridae	Strigatella pudica	3	3	Waianae	1976	12.36	6.63	0.23139	231.39000000000001	18.72087378640777	2.929639146584473
Mitridae	Strigatella pudica	3	4	Waianae	1976	13.39	7.02	0.41481	414.81	30.979088872292756	3.433312424365555
Mitridae	Strigatella pudica	3	5	Waianae	1976	15.6	8.79	0.745	745	47.756410256410255	3.866113304124068
Mitridae	Strigatella pudica	3	6	Waianae	1976	16.05	8.36	0.75566	755.66	47.08161994	3.8518826899924536
Terebridae	Hastula lanceata	2	1	Waianae	1976	20.92	4.68	0.2835	283.5	13.551625239005736	2.6065064839710845
Terebridae	Myurella affinis	4	1	Waianae	1976	8.35	2.46	0.03183	31.83	3.8119760479041918	1.3381477024312374
Terebridae	Myurella affinis	4	2	Waianae	1976	13.83	3.84	0.11081	110.81	8.012292118582792	2.0809768772715675
Terebridae	Myurella affinis	4	3	Waianae	1976	15.72	4.11	0.14414	144.14	9.169211195928751	2.2158512624952342
Terebridae	Myurella affinis	4	4	Waianae	1976	16.51	4.13	0.16395	163.95000000000002	9.930345245305876	2.2955952453586206
Terebridae	Myurella affinis	4	5	Waianae	1976	16.98	4.46	0.21034	210.34	12.387514723203768	2.516689088208681
Terebridae	Myurella affinis	4	6	Waianae	1976	22.96	5.74	0.38543	385.43	16.787020905923345	2.820606022703375
Terebridae	Myurella affinis	4	7	Waianae	1976	24.28	5.8	0.47742	477.42	19.66309719934102	2.978743640426201
Triphoridae	Mastonia cingulifera	1	1	Waianae	1976	6.06	2.08	0.01697	16.97	2.8003300330033003	1.0297372791649118
Cassidae	Casmaria erinaceus	3	1	Waianae	1976	51.49	26.65	8.9016	8901.6	172.88017090697224	5.152598700785441
Rissoidae	Rissoina ambigua	4	1	Waianae	1976	2.89	1.31	0.00242	2.42	0.8373702422145328	-0.177488962
Rissoidae	Rissoina ambigua	4	2	Waianae	1976	3.39	1.26	0.00288	2.8800000000000003	0.8495575221238939	-0.163039627
Rissoidae	Rissoina ambigua	4	3	Waianae	1976	2.85	1.23	0.00194	1.9400000000000002	0.6807017543859649	-0.384631021
Rissoidae	Rissoina ambigua	4	4	Waianae	1976	3.18	1.24	0.00257	2.57	0.8081761006289307	-0.212975298
Rissoidae	Rissoina ambigua	4	5	Waianae	1976	3.06	1.29	0.00304	3.04	0.9934640522875817	-0.006557401
Rissoidae	Rissoina ambigua	4	6	Waianae	1976	3.48	1.32	0.00369	3.69	1.0603448275862069	0.058594164
Rissoidae	Rissoina ambigua	4	7	Waianae	1976	3.32	1.28	0.00365	3.65	1.099397590361446	0.094762385
Rissoidae	Rissoina ambigua	4	8	Waianae	1976	3.35	1.28	0.00365	3.65	1.0895522388059702	0.085766822
Rissoidae	Rissoina ambigua	4	9	Waianae	1976	3.64	1.37	0.00353	3.5300000000000002	0.9697802197802198	-0.030685811
Rissoidae	Rissoina ambigua	4	10	Waianae	1976	3.52	1.37	0.00378	3.78	1.0738636363636362	0.07126302
Rissoidae	Rissoina ambigua	4	11	Waianae	1976	3.49	1.27	0.00252	2.52	0.7220630372492837	-0.325642835
Rissoidae	Rissoina ambigua	4	12	Waianae	1976	3.82	1.4	0.00465	4.6499999999999995	1.2172774869109946	0.19661679698078097
Rissoidae	Rissoina ambigua	4	13	Waianae	1976	3.83	1.49	0.00458	4.58	1.195822454308094	0.17883419493353894
Rissoidae	Rissoina ambigua	4	14	Waianae	1976	4.24	1.49	0.00529	5.29	1.2476415094339621	0.2212549766263415
Rissoidae	Rissoina ambigua	5	1	Waianae	1976	4.59	1.95	0.00998	9.979999999999999	2.174291938997821	0.7767030662509187
Rissoidae	Rissoina ambigua	5	2	Waianae	1976	5.01	1.82	0.0103	10.3	2.0558882235528944	0.7207079801388168
Rissoidae	Pandalosia ephamilla	1	1	Waianae	1976	2.13	0.85	6.8e-4	0.68	0.31924882629107987	-1.141784461
Costellaridae	Vexillum micra	2	1	Makaha	1976	3.58	1.72	0.00533	5.33	1.488826815642458	0.39798843776514414
Costellaridae	Vexillum micra	2	2	Makaha	1976	4.77	2	0.01027	10.27	2.153039832285115	0.7668807190402169
Mitridae	Strigatella pudica	4	1	Waianae	1977	8.39	4.22	0.05923	59.23	7.059594755661501	1.954387649809759
Mitridae	Strigatella pudica	4	2	Waianae	1977	14.71	7.74	0.5431	543.1	36.920462270564244	3.6087659304274533
Mitridae	Strigatella pudica	4	3	Waianae	1977	11.4	5.77	0.20452	204.52	17.940350877192984	2.887052414811349
Mitridae	Strigatella pudica	4	4	Waianae	1977	12.71	5.96	0.30492	304.92	23.99055861526357	3.177660362
Mitridae	Strigatella pudica	4	5	Waianae	1977	14.6	7.11	0.50027	500.27	34.265068493150686	3.534126423960368
Mitridae	Strigatella pudica	4	6	Waianae	1977	13.96	6.86	0.47659	476.59000000000003	34.13968481375358	3.530460485154773
Mitridae	Strigatella pudica	4	7	Waianae	1977	15.46	7.3	0.44385	443.85	28.709573091849936	3.3572306243550525
Mitridae	Strigatella pudica	4	8	Waianae	1977	13.96	7.03	0.49902	499.02000000000004	35.74641833810888	3.5764500777744246
Mitridae	Strigatella pudica	4	9	Waianae	1977	15.28	7.56	0.62469	624.6899999999999	40.88285340314136	3.7107107429493373
Mitridae	Strigatella pudica	4	10	Waianae	1977	15.24	7.42	0.52161	521.61	34.226377952755904	3.532996631949308
Mitridae	Strigatella pudica	4	11	Waianae	1977	15.08	7.73	0.55865	558.65	37.04575596816976	3.6121537964135366
Mitridae	Strigatella pudica	4	12	Waianae	1977	15.94	7.68	0.62722	627.22	39.34880803011293	3.6724656829208278
Mitridae	Strigatella pudica	4	13	Waianae	1977	16.04	8.13	0.75511	755.1099999999999	47.07668329177057	3.8517778315623556
Terebridae	Hastula lanceata	3	1	Waianae	1977	21.86	4.7	0.32144	321.44	14.70448307410796	2.6881524183182317
Terebridae	Hastula lanceata	3	2	Waianae	1977	27.24	5.56	0.53606	536.06	19.67914831	2.979559614
Terebridae	Hastula lanceata	3	3	Waianae	1977	32.66	5.76	0.76854	768.54	23.53153704837722	3.158341523528781
Terebridae	Hastula lanceata	3	4	Waianae	1977	28.31	5.29	0.49638	496.38	17.53373366	2.8641266633063385
Terebridae	Hastula lanceata	3	5	Waianae	1977	35.58	5.96	0.86756	867.56	24.38336143901068	3.1939009914567174
Terebridae	Hastula lanceata	3	6	Waianae	1977	37.68	6.28	0.99772	997.72	26.478768577494694	3.2763432261164227
Terebridae	Hastula lanceata	3	7	Waianae	1977	27.97	5.25	0.50515	505.15	18.060421880586343	2.893722907659873
Terebridae	Hastula lanceata	3	8	Waianae	1977	21.39	5.11	0.36148	361.48	16.89948574100047	2.8272831919394408
Terebridae	Hastula lanceata	3	9	Waianae	1977	33.76	6.38	0.9434	943.4	27.944312796208532	3.330213701122405
Terebridae	Hastula lanceata	3	10	Waianae	1977	24.32	5.28	0.42201	422.01	17.35238486842105	2.853729953339748
Terebridae	Hastula lanceata	3	11	Waianae	1977	28.17	5.23	0.51004	510.0400000000001	18.10578629747959	2.896231572
Terebridae	Hastula lanceata	3	12	Waianae	1977	28.69	5.6	0.59877	598.77	20.87033809689787	3.038328921096742
Terebridae	Hastula lanceata	3	13	Waianae	1977	26.42	5.36	0.46586	465.86	17.632853898561695	2.8697638607090292
Terebridae	Hastula lanceata	3	14	Waianae	1977	26.03	5.2	0.44034	440.34000000000003	16.91663465232424	2.8282974367785525
Terebridae	Hastula lanceata	3	15	Waianae	1977	31.87	5.64	0.70072	700.72	21.986821462190147	3.0904432494255882
Terebridae	Hastula lanceata	3	16	Waianae	1977	27.68	5.06	0.48825	488.25	17.639089595375722	2.8701174390073194
Terebridae	Hastula lanceata	3	17	Waianae	1977	26.78	5.15	0.49097	490.97	18.33345780433159	2.9087276858684916
Terebridae	Hastula lanceata	3	18	Waianae	1977	29.1	5.78	0.64724	647.24	22.24192439862543	3.1019789943541602
Terebridae	Hastula lanceata	3	19	Waianae	1977	33.22	5.91	0.78408	784.08	23.602649006622517	3.1613589517757754
Terebridae	Hastula lanceata	3	20	Waianae	1977	28.46	5.26	0.56309	563.09	19.785312719606466	2.9849398806061562
Terebridae	Hastula lanceata	3	21	Waianae	1977	31.57	5.79	0.65458	654.58	20.73424136838771	3.0317865060209557
Terebridae	Myurella affinis	5	1	Waianae	1977	11.07	3.16	0.06916	69.16	6.247515808491418	1.8321839140945442
Terebridae	Myurella affinis	5	2	Waianae	1977	13.98	4.01	0.12585	125.85	9.002145923	2.197462984775661
Terebridae	Myurella affinis	5	3	Waianae	1977	14.85	4.63	0.15839	158.39000000000001	10.665993265993267	2.3670604808256206
Terebridae	Myurella affinis	5	4	Waianae	1977	16.2	4.73	0.17977	179.77	11.096913580246914	2.406667013819986
Terebridae	Myurella affinis	5	5	Waianae	1977	19.41	5.19	0.26121	261.21	13.457496136012363	2.5995362843277148
Terebridae	Myurella affinis	5	6	Waianae	1977	19.86	5.49	0.23926	239.26	12.047331319234642	2.4888431681257317
Terebridae	Myurella affinis	5	7	Waianae	1977	20.76	5.7	0.35579	355.79	17.13824662813102	2.841312610861728
Terebridae	Myurella affinis	5	8	Waianae	1977	21.42	5.96	0.3549	354.9	16.56862745098039	2.807510994632848
Terebridae	Myurella affinis	5	9	Waianae	1977	22.81	5.78	0.42297	422.97	18.54318281455502	2.920102218249083
Terebridae	Myurella affinis	5	10	Waianae	1977	24.57	6.57	0.60262	602.62	24.526658526658526	3.1997606291244676
Terebridae	Myurella affinis	5	11	Waianae	1977	27.26	7.37	0.76645	766.4499999999999	28.11628760088041	3.3363490383437298
Terebridae	Myurella affinis	5	12	Waianae	1977	26.39	6.5	0.61942	619.42	23.471769609700644	3.1557984058148185
Terebridae	Myurella affinis	5	13	Waianae	1977	32.21	8.38	1.3892	1389.2	43.129462899720586	3.7642063575268114
Terebridae	Myurella affinis	5	14	Waianae	1977	34.28	7.6	1.13954	1139.54	33.242123687281214	3.5038178574554615
Terebridae	Terebra guttata	3	1	Waianae	1977	19.02	4.17	0.1622	162.20000000000002	8.527865404837014	2.1433390845640683
Terebridae	Terebra guttata	3	2	Waianae	1977	21.37	4.22	0.20484	204.84	9.585400093589143	2.2602411172632935
Terebridae	Terebra guttata	3	3	Waianae	1977	26.67	5.34	0.35418	354.18	13.280089988751406	2.58626592
Terebridae	Terebra guttata	3	4	Waianae	1977	39.74	7.35	1.03431	1034.3100000000002	26.026925012581785	3.259131579588095
Terebridae	Terebra guttata	3	5	Waianae	1977	36.82	6.29	0.81083	810.83	22.021455730581206	3.092017238581752
Terebridae	Terebra guttata	3	6	Waianae	1977	43.32	8.39	1.53583	1535.83	35.453139427516156	3.5682118083663337
Terebridae	Terebra guttata	3	7	Waianae	1977	48.17	8.26	1.60053	1600.53	33.226697114386546	3.5033536827345744
Terebridae	Terebra guttata	3	8	Waianae	1977	47.9	8.86	2.00105	2001.0500000000002	41.77557411273487	3.7323118173609284
Costellaridae	Vexillum micra	4	1	Waianae	1977	9.16	3.39	0.0566	56.599999999999994	6.179039301310043	1.8211628065230983
Costellaridae	Vexillum micra	4	2	Waianae	1977	8.81	3.35	0.05491	54.910000000000004	6.232690124858116	1.8298080413426931
Costellaridae	Vexillum micra	4	3	Waianae	1977	7.82	3.13	0.03947	39.47	5.047314578005115	1.618856335117536
Triphoridae	Mastonia cingulifera	2	1	Waianae	1977	4.41	1.66	0.00863	8.63	1.9569160997732427	0.6713698156365819
Triphoridae	Subulophora peasi	3	1	Waianae	1977	5.17	1.27	0.00414	4.14	0.8007736943907157	-0.222176901
Strombidae	Tridentarius dentatus	3	1	Waianae	1977	21.24	7.41	0.49981	499.81	23.53154425612053	3.158341829830158
Strombidae	Tridentarius dentatus	3	2	Waianae	1977	22.27	7.53	0.4993	499.3	22.420296362819936	3.1099666362372873
Strombidae	Tridentarius dentatus	3	3	Waianae	1977	20.74	7.21	0.44834	448.34000000000003	21.61716489874639	3.073487670344369
Strombidae	Tridentarius dentatus	3	4	Waianae	1977	25.99	9.05	0.70644	706.4399999999999	27.181223547518275	3.302526424174771
Strombidae	Tridentarius dentatus	3	5	Waianae	1977	29.27	10.51	1.36719	1367.1899999999998	46.709600273317385	3.8439497168519963
Strombidae	Tridentarius dentatus	3	6	Waianae	1977	28.12	9.51	1.12794	1127.94	40.111664295874824	3.691667172211461
Strombidae	Tridentarius dentatus	3	7	Waianae	1977	27.28	9.42	0.89412	894.12	32.77565982404692	3.489686161378375
Triphoridae	Subulophora peasi	4	1	Waianae	1977	4.1	0.91	0.00198	1.98	0.4829268292682927	-0.727890129
Pyramidellidae	Turbonilla varicosa	2	1	Waianae	1977	11.46	2.67	0.02625	26.25	2.2905759162303663	0.8288032777510391
Cassidae	Casmaria erinaceus	4	1	Waianae	1978	45.53	26.62	12.93877	12938.77	284.1811992093125	5.649612060094447
Mitridae	Strigatella pudica	5	1	Waianae	1979	10.94	5.59	0.1948	194.8	17.80621572212066	2.8795475942145994
Mitridae	Strigatella pudica	5	2	Waianae	1979	12.76	6.53	0.35756	357.56	28.021943573667713	3.332987902303008
Mitridae	Strigatella pudica	5	3	Waianae	1979	13.68	6.59	0.306	306	22.36842105263158	3.1076501897579765
Mitridae	Strigatella pudica	5	4	Waianae	1979	12.09	6.22	0.20563	205.63	17.00827129859388	2.833699772706726
Mitridae	Strigatella pudica	5	5	Waianae	1979	12.94	6.82	0.42246	422.46	32.64760432766615	3.4857714786863423
Terebridae	Hastula lanceata	4	1	Waianae	1979	33.38	5.88	0.75565	755.6500000000001	22.637807070101857	3.119621387782441
Triphoridae	Subulophora peasi	5	1	Waianae	1979	5.43	1.13	0.00417	4.17	0.7679558011049724	-0.264023098
Strombidae	Tridentarius dentatus	4	1	Waianae	1979	22.65	8.34	0.67314	673.14	29.719205298013247	3.3917934798558855
Strombidae	Tridentarius dentatus	4	2	Waianae	1979	29.3	10.24	1.71216	1712.1599999999999	58.43549488054607	4.067923494
Cassidae	Casmaria erinaceus	5	1	Waianae	1979	25.5	14.12	1.0481	1048.1000000000001	41.10196078431373	3.7160558280117515
Tonnoidae	Malea pomum	3	1	Waianae	1979	71.96	55.68	41.63089	41630.89	578.5282101167315	6.360487309691521
Tonnoidae	Malea pomum	3	2	Waianae	1979	81.5	58.49	71.9965	71996.5	883.3926380368098	6.783769765458706
Mitridae	Strigatella pudica	6	1	Waianae	1980	16.03	8.47	0.74686	746.86	46.59139114160948	3.8414157846147257
Mitridae	Strigatella pudica	6	2	Waianae	1980	17.28	9.12	1.04632	1046.32	60.55092592592592	4.103484761804987
Mitridae	Strigatella pudica	6	3	Waianae	1980	15.79	8.5	0.78636	786.3599999999999	49.801139962001265	3.908037874571855
Mitridae	Imbricaria flammea	2	1	Waianae	1980	12.15	4.36	0.13854	138.54	11.402469135802468	2.4338299228079014
Terebridae	Hastula lanceata	5	1	Waianae	1980	23.3	5.3	0.3813	381.29999999999995	16.364806866952787	2.795133106291863
Terebridae	Myurella affinis	6	1	Waianae	1980	14.82	4.39	0.15578	155.78	10.511470985155196	2.352467135623862
Terebridae	Myurella affinis	6	2	Waianae	1980	22.04	5.71	0.36699	366.99	16.65108893	2.812475615442221
Terebridae	Myurella affinis	6	3	Waianae	1980	20.38	5.53	0.3102	310.2	15.220804710500492	2.7226632229478596
Terebridae	Myurella affinis	6	4	Waianae	1980	25.06	6.16	0.57296	572.96	22.86352753	3.1295429567822004
Terebridae	Myurella affinis	6	5	Waianae	1980	26.25	7.02	0.75939	759.39	28.929142857142857	3.3648494903826105
Terebridae	Myurella affinis	6	6	Waianae	1980	30.32	7.46	0.9932	993.1999999999999	32.757255936675456	3.4891244928598404
Collumbellidae	Zafra smithi	1	1	Waianae	1980	4.47	1.96	0.00777	7.77	1.738255033557047	0.5528817557540786
Triphoridae	Mastonia cingulifera	3	1	Waianae	1980	4.11	1.53	0.00661	6.61	1.608272506082725	0.4751606253554516
Triphoridae	Mastonia cingulifera	3	2	Waianae	1980	4.5	1.61	0.00758	7.58	1.6844444444444444	0.5214358028780062
Triphoridae	Mastonia cingulifera	3	3	Waianae	1980	4.04	1.58	0.00513	5.13	1.2698019801980198	0.23886096720961947
Triphoridae	Mastonia cingulifera	3	4	Waianae	1980	3.82	1.72	0.00542	5.42	1.418848167539267	0.34984539283307103
Triphoridae	Mastonia cingulifera	3	5	Waianae	1980	3.96	1.5	0.00547	5.47	1.3813131313131313	0.3230345911675006
Triphoridae	Mastonia cingulifera	3	6	Waianae	1980	4.26	1.52	0.00714	7.14	1.676056338028169	0.5164436160702139
Triphoridae	Mastonia cingulifera	3	7	Waianae	1980	5.06	1.66	0.00828	8.28	1.6363636363636365	0.49247648509779424
Triphoridae	Mastonia cingulifera	3	8	Waianae	1980	4.35	1.74	0.00992	9.92	2.2804597701149425	0.8243770761961887
Triphoridae	Mastonia cingulifera	3	9	Waianae	1980	4.33	1.61	0.00773	7.7299999999999995	1.785219399538106	0.579541321
Triphoridae	Mastonia cingulifera	3	10	Waianae	1980	4.95	1.94	0.0081	8.1	1.6363636363636362	0.49247648509779407
Triphoridae	Mastonia cingulifera	3	11	Waianae	1980	4.19	1.44	0.00629	6.289999999999999	1.5011933174224341	0.40626033677830264
Triphoridae	Mastonia cingulifera	3	12	Waianae	1980	4.62	1.66	0.00871	8.71	1.8852813852813854	0.634077086
Triphoridae	Mastonia cingulifera	3	13	Waianae	1980	4.46	1.83	0.01028	10.28	2.304932735426009	0.8350514939950463
Triphoridae	Mastonia cingulifera	3	14	Waianae	1980	4.63	1.7	0.00831	8.31	1.7948164146868253	0.5849027407692142
Triphoridae	Mastonia cingulifera	3	15	Waianae	1980	5.52	1.92	0.01435	14.35	2.5996376811594204	0.9553720819166263
Triphoridae	Mastonia cingulifera	3	16	Waianae	1980	5.12	1.88	0.01301	13.010000000000002	2.5410156250000004	0.9325638534729976
Triphoridae	Mastonia cingulifera	3	17	Waianae	1980	6.27	2.1	0.01948	19.48	3.1068580542264757	1.1336119435695597
Triphoridae	Mastonia cingulifera	3	18	Waianae	1980	5.68	2.08	0.01654	16.54	2.9119718309859155	1.0688304568624853
Triphoridae	Mastonia cingulifera	3	19	Waianae	1980	6.02	1.95	0.01485	14.85	2.4667774086378738	0.902912606
Triphoridae	Mastonia cingulifera	3	20	Waianae	1980	7.07	2.12	0.02507	25.07	3.545968882602546	1.2658114322617207
Triphoridae	Mastonia cingulifera	3	21	Waianae	1980	6.35	2.06	0.01658	16.580000000000002	2.6110236220472447	0.9597423368025488
Triphoridae	Mastonia cingulifera	3	22	Waianae	1980	6.49	2.1	0.01902	19.02	2.9306625577812015	1.0752285264012456
Strombidae	Tridentarius dentatus	5	1	Waianae	1980	23.21	8.36	0.67702	677.02	29.16932356742783	3.373117594287059
Strombidae	Tridentarius dentatus	5	2	Waianae	1980	23.74	8.71	0.69535	695.35	29.290227464195453	3.377253926743098
Strombidae	Tridentarius dentatus	5	3	Waianae	1980	23.47	8.47	0.70983	709.8299999999999	30.244141457179378	3.4093024948831867
Strombidae	Tridentarius dentatus	5	4	Waianae	1980	29.54	11.14	1.3404	1340.4	45.37576167907922	3.8149780787599217
Strombidae	Tridentarius dentatus	5	5	Waianae	1980	29.31	9.84	1.10384	1103.84	37.660866598430566	3.6286215340749974
Strombidae	Tridentarius dentatus	5	6	Waianae	1980	30.46	10.76	1.81964	1819.6399999999999	59.738673670387385	4.089979610840588
Strombidae	Tridentarius dentatus	5	7	Waianae	1980	30.86	11.18	1.95802	1958.02	63.44847699287103	4.150228190607869
Strombidae	Tridentarius dentatus	5	8	Waianae	1980	31.78	12.28	2.37345	2373.4500000000003	74.68376337319069	4.313262710724532
Cassidae	Casmaria erinaceus	6	1	Waianae	1980	37.16	21.74	7.38729	7387.29	198.79682454251886	5.292283320968739
Cassidae	Casmaria erinaceus	6	2	Waianae	1980	51.92	29.27	10.25813	10258.13	197.57569337442217	5.286121768508757
Collonidae	Microcollonia rubricincta	2	1	Makaha	1980	1.2	1.46	0.00106	1.06	0.8833333333333334	-0.124052649
Architectonicidae	Psilaxis oxytropis	3	1	Pokai Bay	1980	11.88	10.8	0.28248	282.48	23.77777777777778	3.168751437685632
Architectonicidae	Psilaxis oxytropis	4	1	Pokai Bay	1980	7.35	6.51	0.04709	47.09	6.406802721088436	1.857360351030718
Mitridae	Strigatella pudica	7	1	Pokai Bay	1981	10.19	5.34	0.11161	111.61	10.95289499509323	2.393603804
Mitridae	Strigatella pudica	7	2	Pokai Bay	1981	12.64	6.48	0.36465	364.65	28.84889240506329	3.3620716007115306
Mitridae	Strigatella pudica	7	3	Pokai Bay	1981	13.41	6.69	0.35579	355.79	26.531692766592098	3.278339971865829
Mitridae	Strigatella pudica	7	4	Pokai Bay	1981	12.76	6.64	0.30309	303.09000000000003	23.753134796238246	3.1677145131911066
Mitridae	Strigatella pudica	7	5	Pokai Bay	1981	13.38	7.22	0.45636	456.36	34.10762331838565	3.529520917028086
Mitridae	Strigatella pudica	7	6	Pokai Bay	1981	13.69	7.28	0.36406	364.06	26.593133674214755	3.280653049917395
Mitridae	Strigatella pudica	7	7	Pokai Bay	1981	13.74	6.61	0.3844	384.40000000000003	27.97671033478894	3.3313723903019343
Mitridae	Strigatella pudica	7	8	Pokai Bay	1981	14.25	7.86	0.52342	523.42	36.73122807017543	3.6036272943441157
Mitridae	Strigatella pudica	7	9	Pokai Bay	1981	14.1	7.39	0.5307	530.6999999999999	37.638297872340424	3.6280220924497266
Mitridae	Imbricaria flammea	3	1	Pokai Bay	1981	8.29	3.28	0.04985	49.85	6.013268998793728	1.7939685272606438
Mitridae	Imbricaria flammea	3	2	Pokai Bay	1981	8.19	3.19	0.04975	49.75	6.074481074481075	1.8040965657396237
Mitridae	Imbricaria flammea	3	3	Pokai Bay	1981	6.79	2.73	0.02956	29.56	4.353460972017673	1.4709711545093962
Mitridae	Imbricaria flammea	3	4	Pokai Bay	1981	8.41	3.41	0.06252	62.52	7.434007134363853	2.006065031568419
Mitridae	Imbricaria flammea	3	5	Pokai Bay	1981	8.84	3.47	0.05699	56.99	6.4468325791855206	1.8635889371973562
Mitridae	Imbricaria flammea	3	6	Pokai Bay	1981	10.89	3.92	0.09081	90.81	8.338842975206612	2.120924474756868
Terebridae	Myurella affinis	7	1	Pokai Bay	1981	25.05	6.44	0.58566	585.66	23.37964071856287	3.1518655888840548
Terebridae	Terebra guttata	4	1	Pokai Bay	1981	59.78	11.03	3.53923	3539.23	59.20424891267982	4.080993311488107
Turrids	Carinapex minutissima	2	1	Pokai Bay	1981	2.48	1.02	0.00178	1.7799999999999998	0.7177419354838709	-0.331645196
Strombidae	Tridentarius dentatus	6	1	Pokai Bay	1981	25.11	8.3	0.60055	600.5500000000001	23.916766228594188	3.174579728831006
Pyramidellidae	Turbonilla varicosa	3	1	Pokai Bay	1981	5.07	1.41	0.00524	5.24	1.0335305719921104	0.032980681
Pyramidellidae	Turbonilla varicosa	4	1	Pokai Bay	1981	14.27	4.07	0.10605	106.05000000000001	7.431674842326561	2.0057512495219467
Atyidae	Liloa mongii	2	1	Pokai Bay	1981	6.4	2.79	0.0119	11.9	1.859375	0.6202404097518576
Atyidae	Liloa mongii	2	2	Pokai Bay	1981	5.58	2.48	0.00811	8.11	1.4534050179211468	0.3739090917341019
Atyidae	Liloa mongii	2	3	Pokai Bay	1981	8.27	3.71	0.023	23	2.7811366384522374	1.0228597068935499
Atyidae	Liloa mongii	2	4	Pokai Bay	1981	7.77	3.58	0.02054	20.54	2.6435006435006434	0.97210404
Atyidae	Liloa mongii	2	5	Pokai Bay	1981	8.24	3.51	0.01926	19.259999999999998	2.3373786407766985	0.8490300624485989
Atyidae	Liloa mongii	2	6	Pokai Bay	1981	8.02	3.68	0.02412	24.119999999999997	3.0074812967581046	1.1011029499805616
Atyidae	Liloa mongii	2	7	Pokai Bay	1981	8.85	4.08	0.02625	26.25	2.9661016949152543	1.0872485300177945
Atyidae	Liloa mongii	2	8	Pokai Bay	1981	10.77	4.52	0.03571	35.71	3.315691736	1.19866627
Atyidae	Liloa mongii	2	9	Pokai Bay	1981	12.76	5.82	0.06183	61.830000000000005	4.845611285266458	1.5780734056538337
Atyidae	Liloa mongii	2	10	Pokai Bay	1981	13.47	5.55	0.06789	67.89	5.040089086859688	1.6174237578912831
Atyidae	Liloa mongii	2	11	Pokai Bay	1981	14.45	6.8	0.09681	96.80999999999999	6.699653979238754	1.902055880173539
Scaphandridae	Acteocina sandwicensis	2	1	Pokai Bay	1981	4.33	1.71	0.00674	6.74	1.556581986143187	0.4424923829098172
Scaphandridae	Acteocina sandwicensis	2	2	Pokai Bay	1981	5.23	2.02	0.01089	10.89	2.0822179732313577	0.7334336588680377
Scaphandridae	Acteocina sandwicensis	2	3	Pokai Bay	1981	5.07	1.92	0.00884	8.84	1.7435897435897434	0.5559460590464601
Architectonicidae	Psilaxis oxytropis	5	1	Waianae	1982	7.33	6.39	0.05425	54.25	7.401091405184174	2.0016274765220086
Strombidae	Tridentarius dentatus	7	1	Waianae	1982	24.07	8.31	0.56257	562.57	23.372247611134195	3.1515493189854715
Rissoidae	Bittinella hiloensis	1	1	Waianae	1982	3.01	1.25	0.00216	2.16	0.7176079734219271	-0.331831857
Rissoidae	Bittinella hiloensis	1	2	Waianae	1982	3.35	1.36	0.003	3	0.8955223880597015	-0.110348057
Terebridae	Myurella affinis	8	1	Pokai Bay	1982	18.33	4.95	0.22449	224.49	12.247135842880525	2.5052921009087634
Turrids	Carinapex minutissima	3	1	Kepuhi Pt. Makaha	1982	2.66	1.08	0.00229	2.29	0.8609022556390977	-0.149774305
Turrids	Carinapex minutissima	3	2	Kepuhi Pt. Makaha	1982	2.18	0.96	0.00132	1.32	0.6055045871559633	-0.50169314
Turrids	Carinapex minutissima	3	3	Kepuhi Pt. Makaha	1982	2.46	1.04	0.00167	1.6700000000000002	0.6788617886178863	-0.387337724
Turrids	Carinapex minutissima	3	4	Kepuhi Pt. Makaha	1982	2.58	1.11	0.00203	2.0300000000000002	0.7868217054263567	-0.239753606
Turrids	Carinapex minutissima	3	5	Kepuhi Pt. Makaha	1982	2.19	0.98	0.00145	1.45	0.6621004566210046	-0.412337987
Turrids	Carinapex minutissima	3	6	Kepuhi Pt. Makaha	1982	2.49	1.04	0.0017	1.7	0.6827309236947791	-0.381654459
Turrids	Carinapex minutissima	3	7	Kepuhi Pt. Makaha	1982	2.41	1.01	0.00169	1.6900000000000002	0.7012448132780084	-0.354898219
Turrids	Carinapex minutissima	3	8	Kepuhi Pt. Makaha	1982	2.48	1.05	0.00163	1.63	0.657258065	-0.419678545
Turrids	Carinapex minutissima	3	9	Kepuhi Pt. Makaha	1982	2.5	1.02	0.00196	1.96	0.784	-0.243346259
Turrids	Carinapex minutissima	3	10	Kepuhi Pt. Makaha	1982	2.34	1.02	0.00155	1.55	0.6623931623931625	-0.411895998
Costellaridae	Vexillum micra	5	1	Pokai Bay	1982	7.72	3.2	0.03956	39.559999999999995	5.124352331606217	1.6340041427178265
Costellaridae	Vexillum micra	6	1	Pokai Bay	1982	8.75	3.2	0.05264	52.64	6.016	1.7944225866475387
Cystiscidae	Cysticus sandwicensis	3	1	Kepuhi Pt., Makaha	1982	1.86	1.06	0.00111	1.11	0.5967741935483871	-0.516216472
Cystiscidae	Cysticus sandwicensis	3	2	Kepuhi Pt., Makaha	1982	2.32	1.31	0.00189	1.89	0.8146551724137931	-0.204990357
Cystiscidae	Cysticus sandwicensis	3	3	Kepuhi Pt., Makaha	1982	2.09	1.21	0.00156	1.56	0.7464114832535886	-0.292478245
Cystiscidae	Cysticus sandwicensis	3	4	Kepuhi Pt., Makaha	1982	2.1	1.21	0.00164	1.64	0.7809523809523808	-0.247241103
Cystiscidae	Cysticus sandwicensis	3	5	Kepuhi Pt., Makaha	1982	2.18	1.33	0.00184	1.84	0.8440366972477064	-0.169559305
Cystiscidae	Cysticus sandwicensis	3	6	Kepuhi Pt., Makaha	1982	2.29	1.31	0.00172	1.72	0.7510917030567685	-0.286227527
Cystiscidae	Cysticus sandwicensis	3	7	Kepuhi Pt., Makaha	1982	1.87	1.11	0.00121	1.21	0.6470588235294117	-0.435318071
Cystiscidae	Cysticus sandwicensis	3	8	Kepuhi Pt., Makaha	1982	1.99	1.12	0.00122	1.22	0.6130653266331658	-0.48928378
Cystiscidae	Cysticus sandwicensis	3	9	Kepuhi Pt., Makaha	1982	2.03	1.19	0.00137	1.3699999999999999	0.6748768472906403	-0.393225053
Cystiscidae	Cysticus sandwicensis	3	10	Kepuhi Pt., Makaha	1982	1.71	1.01	9.2e-4	0.92	0.5380116959064328	-0.619874979
Cystiscidae	Cysticus sandwicensis	3	11	Kepuhi Pt., Makaha	1982	1.77	1.06	0.00123	1.23	0.6949152542372882	-0.363965377
Cystiscidae	Cysticus sandwicensis	3	12	Kepuhi Pt., Makaha	1982	1.91	1.14	0.00133	1.33	0.6963350785340314	-0.3619243
Cystiscidae	Cysticus sandwicensis	3	13	Kepuhi Pt., Makaha	1982	1.8	1.04	9.8e-4	0.98	0.5444444444444444	-0.607989372
Cystiscidae	Cysticus sandwicensis	3	14	Kepuhi Pt., Makaha	1982	2	1.17	0.00151	1.51	0.755	-0.28103753
Cystiscidae	Cysticus sandwicensis	3	15	Kepuhi Pt., Makaha	1982	2	1.25	0.00144	1.4400000000000002	0.7200000000000001	-0.328504067
Cystiscidae	Cysticus sandwicensis	3	16	Kepuhi Pt., Makaha	1982	2.12	1.19	0.00146	1.46	0.6886792452830188	-0.372979653
Cystiscidae	Cysticus sandwicensis	3	17	Kepuhi Pt., Makaha	1982	2.27	1.34	0.00198	1.98	0.8722466960352423	-0.136682987
Cystiscidae	Cysticus sandwicensis	3	18	Kepuhi Pt., Makaha	1982	2.34	1.39	0.00196	1.96	0.8376068376068376	-0.177206456
Granulinidae	Granulina vitrea	3	1	Kepuhi Pt., Makaha	1982	1.5	0.95	5.8e-4	0.58	0.38666666666666666	-0.950192284
Granulinidae	Granulina vitrea	3	2	Kepuhi Pt., Makaha	1982	1.51	0.97	5.5e-4	0.55	0.3642384105960265	-1.009946652
Granulinidae	Granulina vitrea	3	3	Kepuhi Pt., Makaha	1982	1.5	1.02	5.5e-4	0.55	0.3666666666666667	-1.003302109
Granulinidae	Granulina vitrea	3	4	Kepuhi Pt., Makaha	1982	1.59	0.97	6.1e-4	0.61	0.38364779874213834	-0.958030338
Granulinidae	Granulina vitrea	3	5	Kepuhi Pt., Makaha	1982	1.48	0.94	4e-4	0.4	0.2702702702702703	-1.30833282
Granulinidae	Granulina vitrea	3	6	Kepuhi Pt., Makaha	1982	1.45	0.96	4.7e-4	0.47	0.32413793103448274	-1.126586141
Granulinidae	Granulina vitrea	3	7	Kepuhi Pt., Makaha	1982	1.35	0.84	4.6e-4	0.46	0.34074074074074073	-1.076633382
Granulinidae	Granulina vitrea	3	9	Kepuhi Pt., Makaha	1982	1.56	1.05	6.7e-4	0.67	0.4294871794871795	-0.845163388
Granulinidae	Granulina vitrea	3	10	Kepuhi Pt., Makaha	1982	1.45	0.86	4.6e-4	0.46	0.31724137931034485	-1.148092346
Granulinidae	Granulina vitrea	3	11	Kepuhi Pt., Makaha	1982	1.55	1.05	8.8e-4	0.88	0.567741935	-0.566088302
Granulinidae	Granulina vitrea	3	12	Kepuhi Pt., Makaha	1982	1.48	0.83	6.5e-4	0.65	0.4391891891891892	-0.822825004
Granulinidae	Granulina vitrea	3	13	Kepuhi Pt., Makaha	1982	1.42	0.87	4.8e-4	0.48000000000000004	0.33802816901408456	-1.084626047
Granulinidae	Granulina vitrea	3	14	Kepuhi Pt., Makaha	1982	1.43	0.94	4.9e-4	0.49	0.34265734265734266	-1.071024332
Granulinidae	Granulina vitrea	3	15	Kepuhi Pt., Makaha	1982	1.5	0.93	7.1e-4	0.71	0.47333333333333333	-0.747955417
Granulinidae	Granulina vitrea	3	16	Kepuhi Pt., Makaha	1982	1.44	0.97	5.7e-4	0.57	0.3958333333333333	-0.926762032
Granulinidae	Granulina vitrea	3	17	Kepuhi Pt., Makaha	1982	1.45	0.95	7.6e-4	0.76	0.5241379310344828	-0.646000402
Granulinidae	Granulina vitrea	3	18	Kepuhi Pt., Makaha	1982	1.48	0.9	4.8e-4	0.48000000000000004	0.32432432432432434	-1.126011263
Granulinidae	Granulina vitrea	3	19	Kepuhi Pt., Makaha	1982	1.49	1	6.5e-4	0.65	0.43624161073825507	-0.829559036
Granulinidae	Granulina vitrea	3	20	Kepuhi Pt., Makaha	1982	1.54	1.05	6.3e-4	0.63	0.40909090909090906	-0.893817876
Granulinidae	Granulina vitrea	3	21	Kepuhi Pt., Makaha	1982	1.3	0.95	5.2e-4	0.5199999999999999	0.3999999999999999	-0.916290732
Granulinidae	Granulina vitrea	3	22	Kepuhi Pt., Makaha	1982	1.51	0.98	6.3e-4	0.63	0.41721854304635764	-0.87414511
Granulinidae	Granulina vitrea	3	23	Kepuhi Pt., Makaha	1982	1.56	0.95	5.6e-4	0.5599999999999999	0.3589743589743589	-1.024504317
Granulinidae	Granulina vitrea	3	24	Kepuhi Pt., Makaha	1982	1.49	1.01	6.7e-4	0.67	0.44966442953020136	-0.799253687
Granulinidae	Granulina vitrea	3	25	Kepuhi Pt., Makaha	1982	1.68	1.16	8.5e-4	0.85	0.5059523809523809	-0.681312723
Granulinidae	Granulina vitrea	3	26	Kepuhi Pt., Makaha	1982	1.63	1.06	7e-4	0.7	0.4294478527607362	-0.845254959
Granulinidae	Granulina vitrea	4	1	Kepuhi Pt., Makaha	1982	1.69	1.09	0.00103	1.03	0.6094674556213018	-0.495169727
Granulinidae	Granulina vitrea	4	2	Kepuhi Pt., Makaha	1982	1.69	1.1	0.00121	1.21	0.7159763313609467	-0.334108169
Granulinidae	Granulina vitrea	4	3	Kepuhi Pt., Makaha	1982	1.61	1	6.8e-4	0.68	0.422360248	-0.86189666
Granulinidae	Granulina vitrea	4	4	Kepuhi Pt., Makaha	1982	1.41	0.96	7e-4	0.7	0.49645390070921985	-0.700264648
Granulinidae	Granulina vitrea	4	5	Kepuhi Pt., Makaha	1982	1.45	1.03	8e-4	0.8	0.5517241379310345	-0.594707108
Granulinidae	Granulina vitrea	4	6	Kepuhi Pt., Makaha	1982	1.7	1.07	0.00111	1.11	0.6529411764705884	-0.426268236
Granulinidae	Granulina vitrea	4	7	Kepuhi Pt., Makaha	1982	1.44	1.05	9.2e-4	0.92	0.638888889	-0.448024723
Granulinidae	Granulina vitrea	4	8	Kepuhi Pt., Makaha	1982	1.65	1.12	0.00115	1.15	0.6969696969696969	-0.361013346
Collumbellidae	Zafra smithi	2	1	Kepuhi Pt. Makaha	1982	1.99	0.89	9.5e-4	0.95	0.4773869346733668	-0.739427933
Collumbellidae	Zafra smithi	2	2	Kepuhi Pt. Makaha	1982	3.28	1.29	0.00311	3.11	0.9481707317073171	-0.053220696
Collumbellidae	Zafra smithi	2	3	Kepuhi Pt. Makaha	1982	4.08	1.58	0.00494	4.9399999999999995	1.2107843137254901	0.19126834278376073
Collumbellidae	Zafra smithi	2	4	Kepuhi Pt. Makaha	1982	2.73	1.15	0.00199	1.99	0.7289377289377289	-0.31616697
Collumbellidae	Zafra smithi	2	5	Kepuhi Pt. Makaha	1982	2.78	1.12	0.00231	2.31	0.8309352517985612	-0.185203403
Collumbellidae	Zafra smithi	2	6	Kepuhi Pt. Makaha	1982	2.89	1.17	0.00263	2.63	0.9100346020761245	-0.094272656
Collumbellidae	Zafra smithi	2	7	Kepuhi Pt. Makaha	1982	3.31	1.27	0.00289	2.89	0.8731117824773414	-0.135691687
Collumbellidae	Zafra smithi	2	8	Kepuhi Pt. Makaha	1982	3.22	1.26	0.0032	3.2	0.9937888198757764	-0.00623055
Collumbellidae	Zafra smithi	2	9	Kepuhi Pt. Makaha	1982	3.27	1.26	0.00275	2.75	0.8409785932721713	-0.173189073
Collumbellidae	Zafra smithi	2	10	Kepuhi Pt. Makaha	1982	3.43	1.26	0.00371	3.7100000000000004	1.0816326530612246	0.078471615
Collumbellidae	Zafra smithi	2	11	Kepuhi Pt. Makaha	1982	3.54	1.34	0.00354	3.54	1	0
Collumbellidae	Zafra smithi	2	12	Kepuhi Pt. Makaha	1982	3.24	1.31	0.003	3	0.9259259259259258	-0.076961041
Collumbellidae	Zafra smithi	2	13	Kepuhi Pt. Makaha	1982	3.94	1.43	0.00525	5.25	1.33248731	0.28704735329368997
Collumbellidae	Zafra smithi	2	14	Kepuhi Pt. Makaha	1982	3.84	1.45	0.00412	4.12	1.0729166666666667	0.070380797
Collumbellidae	Zafra smithi	2	15	Kepuhi Pt. Makaha	1982	3.74	1.46	0.0048	4.8	1.283422459893048	0.2495303064874045
Collumbellidae	Zafra smithi	2	16	Kepuhi Pt. Makaha	1982	3.41	1.32	0.00341	3.4099999999999997	0.9999999999999999	-1.11E-16
Collumbellidae	Zafra smithi	2	17	Kepuhi Pt. Makaha	1982	3.23	1.18	0.00251	2.5100000000000002	0.7770897832817338	-0.252199384
Collumbellidae	Zafra smithi	2	18	Kepuhi Pt. Makaha	1982	3.63	1.32	0.00372	3.72	1.0247933884297522	0.02449102
Collumbellidae	Zafra smithi	2	19	Kepuhi Pt. Makaha	1982	3.45	1.41	0.00369	3.69	1.0695652173913042	0.067252227
Collumbellidae	Seminella virginea	2	1	Kepuhi Pt. Makaha	1982	2.32	1.11	0.00122	1.22	0.5258620689655172	-0.642716327
Collumbellidae	Seminella virginea	2	2	Kepuhi Pt. Makaha	1982	3.37	1.54	0.00334	3.3400000000000003	0.9910979228486647	-0.008941937
Collumbellidae	Seminella virginea	2	3	Kepuhi Pt. Makaha	1982	3.86	1.73	0.00516	5.159999999999999	1.3367875647668392	0.2902693960167318
Collumbellidae	Seminella virginea	2	4	Kepuhi Pt. Makaha	1982	3.95	1.74	0.00586	5.859999999999999	1.483544303797468	0.39443402467589056
Collumbellidae	Seminella virginea	2	5	Kepuhi Pt. Makaha	1982	3.44	1.52	0.00306	3.0599999999999996	0.8895348837209301	-0.117056555
Collumbellidae	Seminella virginea	2	6	Kepuhi Pt. Makaha	1982	3.39	1.58	0.00408	4.08	1.2035398230088494	0.18526706702371135
Collumbellidae	Seminella virginea	2	7	Kepuhi Pt. Makaha	1982	3.49	1.44	0.00369	3.69	1.0573065902578795	0.055724721838099914
Collumbellidae	Seminella virginea	2	8	Kepuhi Pt. Makaha	1982	3.52	1.52	0.00332	3.32	0.9431818181818181	-0.058496207
Collumbellidae	Seminella virginea	2	9	Kepuhi Pt. Makaha	1982	3.46	1.52	0.00369	3.69	1.0664739884393064	0.064357869
Collumbellidae	Seminella virginea	2	10	Kepuhi Pt. Makaha	1982	3.58	1.61	0.00429	4.29	1.1983240223463687	0.18092393252731664
Collumbellidae	Seminella virginea	2	11	Kepuhi Pt. Makaha	1982	3.78	1.62	0.00455	4.55	1.2037037037037037	0.18540322333136275
Collumbellidae	Seminella virginea	2	12	Kepuhi Pt. Makaha	1982	3.57	1.59	0.00384	3.8400000000000003	1.0756302521008405	0.072906771
Collumbellidae	Seminella virginea	2	13	Kepuhi Pt. Makaha	1982	3.39	1.55	0.00377	3.77	1.112094395280236	0.10624508006756053
Architectonicidae	Psilaxis oxytropis	6	1	Kapuhi Pt. Makaha	1982	3.61	2.98	0.00813	8.13	2.2520775623268703	0.8118531512149298
Triphoridae	Cautor similis	3	1	Kepuhi Pt Makaha	1982	3.17	1.08	0.00224	2.2399999999999998	0.7066246056782334	-0.347255722
Triphoridae	Cautor similis	3	2	Kepuhi Pt Makaha	1982	3.48	1.17	0.00279	2.79	0.8017241379310345	-0.220990698
Triphoridae	Cautor similis	3	3	Kepuhi Pt Makaha	1982	3.61	1.15	0.00266	2.66	0.736842105	-0.30538165
Triphoridae	Cautor similis	3	4	Kepuhi Pt Makaha	1982	3.22	1.03	0.00208	2.0799999999999996	0.6459627329192545	-0.437013466
Triphoridae	Cautor similis	3	5	Kepuhi Pt Makaha	1982	3.58	1.19	0.00296	2.96	0.8268156424581006	-0.190173532
Triphoridae	Cautor similis	3	6	Kepuhi Pt Makaha	1982	3.88	1.44	0.00365	3.65	0.9407216494845361	-0.061107986
Triphoridae	Cautor similis	3	7	Kepuhi Pt Makaha	1982	5.13	1.47	0.00558	5.58	1.087719298245614	0.084083117
Triphoridae	Cautor similis	3	8	Kepuhi Pt Makaha	1982	4.66	1.61	0.00789	7.89	1.6931330472103003	0.5265806867202283
Triphoridae	Mastonia cingulifera	4	1	Kepuhi Pt Makaha	1982	4.84	1.72	0.00841	8.41	1.7376033057851241	0.5525067532563165
Triphoridae	Bouchetriphora pallida	1	1	Kepuhi Pt. Makaha	1982	2.96	0.92	0.00154	1.5399999999999998	0.5202702702702702	-0.653406852
Triphoridae	Bouchetriphora pallida	1	2	Kepuhi Pt. Makaha	1982	3.01	0.87	0.00127	1.27	0.42192691029900337	-0.862923178
Triphoridae	Bouchetriphora pallida	1	3	Kepuhi Pt. Makaha	1982	3.01	0.94	0.00166	1.66	0.5514950166112957	-0.595122476
Triphoridae	Bouchetriphora pallida	1	4	Kepuhi Pt. Makaha	1982	2.73	1.08	0.00198	1.98	0.7252747252747253	-0.321204764
Triphoridae	Bouchetriphora pallida	1	5	Kepuhi Pt. Makaha	1982	3.33	0.96	0.00171	1.71	0.5135135135135135	-0.666478933
Triphoridae	Bouchetriphora pallida	1	6	Kepuhi Pt. Makaha	1982	3.41	0.97	0.002	2	0.5865102639296187	-0.533565111
Triphoridae	Bouchetriphora pallida	1	7	Kepuhi Pt. Makaha	1982	3.32	1.02	0.00223	2.2300000000000004	0.6716867469879519	-0.397963197
Triphoridae	Bouchetriphora pallida	1	8	Kepuhi Pt. Makaha	1982	4.17	1.16	0.00321	3.21	0.7697841726618705	-0.261645099
Triphoridae	Bouchetriphora pallida	1	9	Kepuhi Pt. Makaha	1982	3.91	1.12	0.00263	2.63	0.6726342710997442	-0.396553528
Triphoridae	Bouchetriphora pallida	1	10	Kepuhi Pt. Makaha	1982	4.03	1.14	0.00297	2.97	0.7369727047146402	-0.305204423
Triphoridae	Bouchetriphora pallida	1	11	Kepuhi Pt. Makaha	1982	4.27	1.23	0.00308	3.0799999999999996	0.7213114754098361	-0.32668423
Triphoridae	Bouchetriphora pallida	1	12	Kepuhi Pt. Makaha	1982	4.33	1.24	0.00371	3.7100000000000004	0.8568129330254043	-0.154535665
Triphoridae	Bouchetriphora pallida	1	13	Kepuhi Pt. Makaha	1982	4.51	1.31	0.00448	4.4799999999999995	0.9933481152993348	-0.006674107
Triphoridae	Bouchetriphora pallida	1	14	Kepuhi Pt. Makaha	1982	4.78	1.28	0.00428	4.28	0.89539749	-0.110487537
Triphoridae	Bouchetriphora pallida	1	15	Kepuhi Pt. Makaha	1982	4.79	1.35	0.00437	4.37	0.9123173277661796	-0.091767402
Triphoridae	Bouchetriphora pallida	1	16	Kepuhi Pt. Makaha	1982	4.39	1.23	0.00359	3.59	0.8177676537585422	-0.201177025
Triphoridae	Bouchetriphora pallida	1	17	Kepuhi Pt. Makaha	1982	4.46	1.21	0.00369	3.69	0.82735426	-0.189522308
Triphoridae	Bouchetriphora pallida	1	18	Kepuhi Pt. Makaha	1982	5.32	1.39	0.00606	6.0600000000000005	1.1390977443609023	0.1302364967276701
Triphoridae	Subulophora peasi	6	1	Kepuhi Pt. Makaha	1982	3.82	0.94	0.00225	2.25	0.5890052356020943	-0.529320206
Triphoridae	Subulophora peasi	6	2	Kepuhi Pt. Makaha	1982	4.05	0.99	0.00212	2.12	0.5234567901234568	-0.647300792
Triphoridae	Subulophora peasi	6	3	Kepuhi Pt. Makaha	1982	3.8	0.9	0.00202	2.02	0.531578947	-0.631903555
Triphoridae	Subulophora peasi	6	4	Kepuhi Pt. Makaha	1982	2.93	0.94	0.00128	1.28	0.43686006825938567	-0.828142345
Triphoridae	Subulophora peasi	6	5	Kepuhi Pt. Makaha	1982	3.96	0.85	0.00174	1.74	0.4393939393939394	-0.822358912
Triphoridae	Subulophora peasi	6	6	Kepuhi Pt. Makaha	1982	3.77	0.9	0.00213	2.13	0.5649867374005305	-0.570953022
Triphoridae	Subulophora peasi	6	7	Kepuhi Pt. Makaha	1982	4.19	1.12	0.0033	3.3	0.7875894988066825	-0.238778265
Triphoridae	Subulophora peasi	6	8	Kepuhi Pt. Makaha	1982	4.09	0.99	0.00255	2.5500000000000003	0.6234718826405868	-0.472451611
Triphoridae	Subulophora peasi	6	9	Kepuhi Pt. Makaha	1982	3.99	0.96	0.00247	2.4699999999999998	0.619047619	-0.47957308
Triphoridae	Subulophora peasi	6	10	Kepuhi Pt. Makaha	1982	4.13	1	0.00257	2.57	0.622276029	-0.474371508
Triphoridae	Subulophora peasi	6	11	Kepuhi Pt. Makaha	1982	5.08	1.18	0.00453	4.53	0.891732283	-0.114589322
Triphoridae	Subulophora peasi	6	12	Kepuhi Pt. Makaha	1982	4.79	1.27	0.00424	4.24	0.8851774530271399	-0.121967142
Triphoridae	Subulophora peasi	6	13	Kepuhi Pt. Makaha	1982	4.45	1.1	0.00332	3.32	0.746067416	-0.292939313
Triphoridae	Subulophora peasi	6	14	Kepuhi Pt. Makaha	1982	4.65	1.17	0.00321	3.21	0.6903225806451613	-0.370596282
Triphoridae	Subulophora peasi	6	15	Kepuhi Pt. Makaha	1982	4.49	1.03	0.00318	3.18	0.7082405345211581	-0.344971505
Triphoridae	Subulophora peasi	6	16	Kepuhi Pt. Makaha	1982	5.86	1.33	0.00563	5.63	0.9607508532423208	-0.040040161
Triphoridae	Subulophora peasi	6	17	Kepuhi Pt. Makaha	1982	6.29	1.24	0.00511	5.11	0.8124006359300477	-0.207761666
Triphoridae	Subulophora peasi	6	18	Kepuhi Pt. Makaha	1982	5.3	1.23	0.00482	4.819999999999999	0.9094339622641509	-0.094932892
Tonnoidae	Malea pomum	4	1	Pokai Bay	1982	56.99	40.9	24.76688	24766.88	434.58290928233026	6.074386741881864
Pyramidellidae	Evalea eclecta	2	1	Kapuhi Pt., Makaha	1982	3.97	0.93	0.002	2	0.5037783375314862	-0.685618914
Pyramidellidae	Evalea eclecta	2	2	Kapuhi Pt., Makaha	1982	3.55	0.88	0.00166	1.66	0.4676056338028169	-0.760130001
Pyramidellidae	Evalea eclecta	2	3	Kapuhi Pt., Makaha	1982	3.56	0.94	0.00154	1.5399999999999998	0.4325842696629213	-0.837978128
Pyramidellidae	Evalea eclecta	2	4	Kapuhi Pt., Makaha	1982	3.56	0.9	0.00153	1.5299999999999998	0.42977528089887634	-0.844492809
Pyramidellidae	Herviera gliriella	2	1	Kapuhi Pt., Makaha	1982	1.58	0.76	5.2e-4	0.5199999999999999	0.32911392405063283	-1.111351314
Pyramidellidae	Turbonilla thaanumi	3	1	Kapuhi Pt., Makaha	1982	2.55	0.78	7.8e-4	0.78	0.3058823529411765	-1.184554718
Pyramidellidae	Turbonilla thaanumi	3	2	Kapuhi Pt., Makaha	1982	2.78	0.79	7.9e-4	0.79	0.2841726618705036	-1.258173261
Pyramidellidae	Turbonilla thaanumi	3	3	Kapuhi Pt., Makaha	1982	2.04	0.66	2.5e-4	0.25	0.12254901960784313	-2.099244169
Pyramidellidae	Turbonilla thaanumi	3	4	Kapuhi Pt., Makaha	1982	2.82	0.78	9.6e-4	0.9600000000000001	0.34042553191489366	-1.077558879
Pyramidellidae	Turbonilla varicosa	5	1	Kapuhi Pt., Makaha	1982	5.79	1.51	0.00516	5.159999999999999	0.8911917098445594	-0.115195712
Pyramidellidae	Turbonilla varicosa	5	2	Kapuhi Pt., Makaha	1982	9.04	2.17	0.01817	18.169999999999998	2.0099557522123894	0.6981127080039947
Atyidae	Liloa mongii	3	1	Kepuhi Pt. Makaha	1982	4.44	2.02	0.00752	7.52	1.6936936936936935	0.526911762
Scaphandridae	Acteocina sandwicensis	3	1	Kepuhi Pt. Makaha	1982	4.78	1.94	0.008	8	1.6736401673640167	0.5150009951764712
Scaphandridae	Acteocina sandwicensis	3	2	Kepuhi Pt. Makaha	1982	2.85	1.12	0.00123	1.23	0.431578947	-0.840304825
Scaphandridae	Acteocina sandwicensis	3	3	Kepuhi Pt. Makaha	1982	3.41	1.42	0.00267	2.67	0.782991202	-0.244633819
Scaphandridae	Acteocina sandwicensis	3	4	Kepuhi Pt. Makaha	1982	2.73	1.09	0.00103	1.03	0.3772893772893773	-0.974742807
Scaphandridae	Acteocina sandwicensis	3	5	Kepuhi Pt. Makaha	1982	3.72	1.53	0.00361	3.61	0.9704301075268816	-0.030015896
Scaphandridae	Acteocina sandwicensis	3	6	Kepuhi Pt. Makaha	1982	2.57	1.07	0.00127	1.27	0.49416342412451364	-0.704888998
Scaphandridae	Acteocina sandwicensis	3	7	Kepuhi Pt. Makaha	1982	3.51	1.54	0.00316	3.16	0.9002849002849004	-0.10504401
Scaphandridae	Acteocina sandwicensis	3	8	Kepuhi Pt. Makaha	1982	2.98	1.21	0.00217	2.17	0.7281879194630873	-0.317196133
Scaphandridae	Acteocina sandwicensis	3	9	Kepuhi Pt. Makaha	1982	3.59	1.41	0.00299	2.99	0.8328690807799444	-0.182878815
Scaphandridae	Acteocina sandwicensis	3	10	Kepuhi Pt. Makaha	1982	4.03	1.63	0.00503	5.029999999999999	1.2481389578163768	0.22165360815305596
Scaphandridae	Acteocina sandwicensis	3	11	Kepuhi Pt. Makaha	1982	3.9	1.55	0.0046	4.6	1.1794871794871795	0.1650797503594486
Scaphandridae	Acteocina sandwicensis	3	12	Kepuhi Pt. Makaha	1982	4.57	1.85	0.00797	7.97	1.7439824945295404	0.5561712878960102
Scaphandridae	Acteocina sandwicensis	3	13	Kepuhi Pt. Makaha	1982	4.42	1.79	0.00593	5.930000000000001	1.3416289592760182	0.29388451692002743
Scaphandridae	Acteocina sandwicensis	3	14	Kepuhi Pt. Makaha	1982	4.04	1.6	0.00511	5.11	1.2648514851485149	0.23495471224255438
Scaphandridae	Acteocina sandwicensis	3	15	Kepuhi Pt. Makaha	1982	4.47	1.72	0.00625	6.25	1.3982102908277405	0.3351930551228327
Trochidae	Alcyna ocellata	4	1	Kepuhi Pt, Makaha	1982	2.52	1.51	0.00255	2.5500000000000003	1.011904761904762	0.011834457647003017
Trochidae	Alcyna ocellata	4	2	Kepuhi Pt, Makaha	1982	2.36	1.46	0.00213	2.13	0.902542373	-0.102539639
Trochidae	Alcyna ocellata	4	3	Kepuhi Pt, Makaha	1982	2.7	1.62	0.00287	2.87	1.0629629629629629	0.061060257
Trochidae	Alcyna ocellata	4	4	Kepuhi Pt, Makaha	1982	2.15	1.39	0.00165	1.65	0.7674418604651163	-0.264692554
Trochidae	Alcyna ocellata	4	5	Kepuhi Pt, Makaha	1982	2.16	1.34	0.0016	1.6	0.7407407407407407	-0.300104592
Trochidae	Alcyna ocellata	4	6	Kepuhi Pt, Makaha	1982	2.43	1.48	0.00197	1.97	0.8106995884773662	-0.209857715
Trochidae	Alcyna ocellata	4	7	Kepuhi Pt, Makaha	1982	2.43	1.51	0.00241	2.4099999999999997	0.9917695473251027	-0.00826451
Trochidae	Alcyna ocellata	4	8	Kepuhi Pt, Makaha	1982	2.44	1.52	0.00212	2.12	0.8688524590163935	-0.140581951
Trochidae	Alcyna ocellata	4	9	Kepuhi Pt, Makaha	1982	2.25	1.41	0.00201	2.0100000000000002	0.8933333333333334	-0.112795494
Trochidae	Alcyna ocellata	4	10	Kepuhi Pt, Makaha	1982	2.39	1.48	0.00256	2.56	1.0711297071129706	0.068713893
Trochidae	Alcyna ocellata	4	11	Kepuhi Pt, Makaha	1982	2.43	1.52	0.00276	2.76	1.1358024691358024	0.12733942237660148
Trochidae	Alcyna ocellata	4	12	Kepuhi Pt, Makaha	1982	2.37	1.48	0.00185	1.85	0.7805907172995781	-0.247704316
Trochidae	Alcyna ocellata	4	13	Kepuhi Pt, Makaha	1982	2.27	1.43	0.00185	1.85	0.8149779735682819	-0.204594192
Trochidae	Alcyna ocellata	4	14	Kepuhi Pt, Makaha	1982	2.52	1.53	0.00256	2.56	1.0158730158730158	0.015748356968139112
Trochidae	Alcyna ocellata	4	15	Kepuhi Pt, Makaha	1982	2.15	1.36	0.00131	1.31	0.6093023255813954	-0.495440705
Trochidae	Alcyna ocellata	4	16	Kepuhi Pt, Makaha	1982	2.04	1.28	0.00165	1.65	0.8088235294117646	-0.21217452
Trochidae	Alcyna ocellata	4	17	Kepuhi Pt, Makaha	1982	2.48	1.5	0.00199	1.99	0.8024193548387096	-0.220123921
Trochidae	Alcyna ocellata	4	18	Kepuhi Pt, Makaha	1982	2.27	1.44	0.00211	2.11	0.9295154185022025	-0.073091884
Trochidae	Alcyna ocellata	4	19	Kepuhi Pt, Makaha	1982	2.56	1.57	0.00261	2.61	1.01953125	0.019342962843130935
Trochidae	Alcyna ocellata	4	20	Kepuhi Pt, Makaha	1982	2.54	1.55	0.00315	3.15	1.2401574803149606	0.21523837180709648
Trochidae	Alcyna ocellata	4	21	Kepuhi Pt, Makaha	1982	2.33	1.43	0.00166	1.66	0.7124463519313304	-0.339050665
Trochidae	Alcyna ocellata	4	22	Kepuhi Pt, Makaha	1982	2.18	1.37	0.00159	1.59	0.7293577981651376	-0.315590861
Trochidae	Alcyna ocellata	4	23	Kepuhi Pt, Makaha	1982	2.54	1.5	0.00213	2.13	0.8385826771653543	-0.176042101
Trochidae	Alcyna ocellata	4	24	Kepuhi Pt, Makaha	1982	1.78	1.29	0.00121	1.21	0.6797752808988764	-0.385993005
Trochidae	Alcyna ocellata	4	25	Kepuhi Pt, Makaha	1982	2.74	1.62	0.00281	2.81	1.0255474452554745	0.025226562945675563
Trochidae	Alcyna ocellata	4	26	Kepuhi Pt, Makaha	1982	2.17	1.36	0.00136	1.36	0.6267281105990784	-0.467242468
Trochidae	Alcyna ocellata	4	27	Kepuhi Pt, Makaha	1982	2.41	1.52	0.00219	2.19	0.908713693	-0.095725204
Trochidae	Alcyna ocellata	4	28	Kepuhi Pt, Makaha	1982	2.49	1.52	0.00282	2.82	1.1325301204819276	0.12445417447340586
Trochidae	Alcyna ocellata	4	29	Kepuhi Pt, Makaha	1982	2.35	1.43	0.00154	1.5399999999999998	0.6553191489361702	-0.422632912
Trochidae	Alcyna ocellata	4	30	Kepuhi Pt, Makaha	1982	2.24	1.41	0.00168	1.6800000000000002	0.75	-0.287682072
Trochidae	Alcyna ocellata	4	31	Kepuhi Pt, Makaha	1982	2.33	1.49	0.00175	1.75	0.7510729613733905	-0.28625248
Trochidae	Alcyna ocellata	4	32	Kepuhi Pt, Makaha	1982	2.39	1.52	0.0021	2.1	0.8786610878661087	-0.129356021
Trochidae	Alcyna ocellata	4	33	Kepuhi Pt, Makaha	1982	2.34	1.47	0.00207	2.07	0.8846153846153846	-0.122602322
Trochidae	Alcyna ocellata	4	34	Kepuhi Pt, Makaha	1982	2.26	1.46	0.00238	2.3800000000000003	1.0530973451327437	0.051735674
Trochidae	Alcyna ocellata	4	35	Kepuhi Pt, Makaha	1982	2.26	1.45	0.00211	2.11	0.9336283185840708	-0.068676866
Trochidae	Alcyna ocellata	4	36	Kepuhi Pt, Makaha	1982	2.35	1.46	0.00186	1.86	0.7914893617021277	-0.23383884
Trochidae	Alcyna ocellata	4	37	Kepuhi Pt, Makaha	1982	2.32	1.48	0.00207	2.07	0.8922413793103449	-0.114018578
Trochidae	Alcyna ocellata	4	38	Kepuhi Pt, Makaha	1982	2.37	1.45	0.00189	1.89	0.7974683544303797	-0.226313126
Trochidae	Alcyna ocellata	4	39	Kepuhi Pt, Makaha	1982	2.24	1.38	0.00185	1.85	0.8258928571428571	-0.191290227
Trochidae	Alcyna ocellata	4	40	Kepuhi Pt, Makaha	1982	2.41	1.48	0.00236	2.3600000000000003	0.9792531120331951	-0.020965128
Trochidae	Alcyna ocellata	4	41	Kepuhi Pt, Makaha	1982	1.93	1.27	0.00131	1.31	0.6787564766839379	-0.387492866
Trochidae	Alcyna ocellata	4	42	Kepuhi Pt, Makaha	1982	2.41	1.49	0.00173	1.73	0.7178423236514523	-0.331505339
Trochidae	Alcyna ocellata	4	43	Kepuhi Pt, Makaha	1982	2.4	1.56	0.00206	2.06	0.8583333333333334	-0.152762755
Trochidae	Alcyna ocellata	4	44	Kepuhi Pt, Makaha	1982	2.38	1.44	0.00191	1.91	0.8025210084033614	-0.219997246
Trochidae	Alcyna ocellata	4	45	Kepuhi Pt, Makaha	1982	2.23	1.4	0.00179	1.79	0.8026905829596412	-0.219785966
Trochidae	Alcyna ocellata	4	46	Kepuhi Pt, Makaha	1982	2.47	1.52	0.00254	2.54	1.0283400809716599	0.027945930390559322
Trochidae	Alcyna ocellata	4	47	Kepuhi Pt, Makaha	1982	2.26	1.43	0.00252	2.52	1.1150442477876108	0.10889408823913758
Trochidae	Alcyna ocellata	4	48	Kepuhi Pt, Makaha	1982	2.53	1.55	0.00284	2.84	1.1225296442687747	0.11558474943368577
Trochidae	Alcyna ocellata	4	49	Kepuhi Pt, Makaha	1982	2.17	1.42	0.00159	1.59	0.7327188940092166	-0.310993151
Trochidae	Alcyna ocellata	4	50	Kepuhi Pt, Makaha	1982	2.37	1.54	0.00295	2.9499999999999997	1.2447257383966244	0.21891521520468857
Trochidae	Alcyna ocellata	4	51	Kepuhi Pt, Makaha	1982	2.4	1.58	0.00197	1.97	0.8208333333333333	-0.197435195
Trochidae	Alcyna ocellata	4	52	Kepuhi Pt, Makaha	1982	2.14	1.34	0.00188	1.88	0.8785046728971961	-0.129534052
Trochidae	Alcyna ocellata	4	53	Kepuhi Pt, Makaha	1982	2.51	1.54	0.0025	2.5	0.9960159362549802	-0.003992021
Trochidae	Alcyna ocellata	4	54	Kepuhi Pt, Makaha	1982	2.5	1.53	0.00256	2.56	1.024	0.023716526617316065
Trochidae	Alcyna ocellata	4	55	Kepuhi Pt, Makaha	1982	2.37	1.5	0.0023	2.3	0.970464135	-0.029980832
Trochidae	Alcyna ocellata	4	56	Kepuhi Pt, Makaha	1982	2.51	1.53	0.00249	2.49	0.9920318725099603	-0.008000043
Trochidae	Alcyna ocellata	4	57	Kepuhi Pt, Makaha	1982	2.29	1.54	0.00215	2.15	0.9388646288209607	-0.063083975
Trochidae	Alcyna ocellata	4	58	Kepuhi Pt, Makaha	1982	2.06	1.37	0.00164	1.64	0.7961165048543689	-0.228009741
Trochidae	Alcyna ocellata	4	59	Kepuhi Pt, Makaha	1982	2.33	1.55	0.00191	1.91	0.8197424892703862	-0.198765026
Trochidae	Alcyna ocellata	4	60	Kepuhi Pt, Makaha	1982	2.36	1.52	0.00196	1.96	0.8305084745762712	-0.185717146
Trochidae	Alcyna ocellata	4	61	Kepuhi Pt, Makaha	1982	2.49	1.51	0.00254	2.54	1.0200803212851406	0.019881370553828995
Trochidae	Alcyna ocellata	4	62	Kepuhi Pt, Makaha	1982	2.41	1.53	0.00213	2.13	0.883817427	-0.123504768
Trochidae	Alcyna ocellata	4	63	Kepuhi Pt, Makaha	1982	2.49	1.53	0.00192	1.9200000000000002	0.7710843373493976	-0.259957524
Trochidae	Alcyna ocellata	4	64	Kepuhi Pt, Makaha	1982	2.41	1.48	0.00181	1.81	0.7510373443983402	-0.286299902
Trochidae	Alcyna ocellata	4	65	Kepuhi Pt, Makaha	1982	2.23	1.38	0.00205	2.0500000000000003	0.9192825112107624	-0.084161792
Trochidae	Alcyna ocellata	4	66	Kepuhi Pt, Makaha	1982	2.58	1.59	0.00294	2.94	1.1395348837209303	0.13062018241706422
Trochidae	Alcyna ocellata	4	67	Kepuhi Pt, Makaha	1982	2.24	1.43	0.00151	1.51	0.6741071428571428	-0.394366215
Trochidae	Alcyna ocellata	4	68	Kepuhi Pt, Makaha	1982	1.6	1.15	6.6e-4	0.66	0.4125	-0.885519073
Trochidae	Alcyna ocellata	4	69	Kepuhi Pt, Makaha	1982	2.49	1.54	0.00238	2.3800000000000003	0.9558232931726908	-0.045182223
Trochidae	Alcyna ocellata	4	70	Kepuhi Pt, Makaha	1982	2.4	1.45	0.00213	2.13	0.8875	-0.119346758
Trochidae	Alcyna ocellata	4	71	Kepuhi Pt, Makaha	1982	2.42	1.54	0.00266	2.66	1.0991735537190084	0.094558583
Trochidae	Alcyna ocellata	4	72	Kepuhi Pt, Makaha	1982	2.26	1.41	0.00156	1.56	0.6902654867256638	-0.370678992
Trochidae	Alcyna ocellata	4	73	Kepuhi Pt, Makaha	1982	2.36	1.48	0.00174	1.74	0.7372881355932204	-0.304776506
Trochidae	Alcyna ocellata	4	74	Kepuhi Pt, Makaha	1982	2.42	1.5	0.00236	2.3600000000000003	0.9752066115702481	-0.025105921
Trochidae	Alcyna subangulata	2	1	Kepuhi Pt, Makaha	1982	1.63	1.05	4.7e-4	0.47	0.2883435582822086	-1.243602599
Trochidae	Alcyna subangulata	2	2	Kepuhi Pt, Makaha	1982	1.83	1.24	9.7e-4	0.9700000000000001	0.5300546448087432	-0.634775174
Trochidae	Alcyna subangulata	2	3	Kepuhi Pt, Makaha	1982	1.6	1.11	5.5e-4	0.55	0.34375	-1.06784063
Trochidae	Alcyna subangulata	2	4	Kepuhi Pt, Makaha	1982	1.55	1.09	4e-4	0.4	0.25806451612903225	-1.354545663
Trochidae	Alcyna subangulata	2	5	Kepuhi Pt, Makaha	1982	1.96	1.37	0.00121	1.21	0.6173469387755102	-0.482324114
Trochidae	Alcyna subangulata	2	6	Kepuhi Pt, Makaha	1982	1.96	1.3	0.00108	1.08	0.5510204081632654	-0.595983432
Trochidae	Alcyna subangulata	2	7	Kepuhi Pt, Makaha	1982	1.89	1.26	0.00107	1.07	0.5661375661375662	-0.568918181
Trochidae	Synaptocochlea concinna	2	1	Kepuhi Pt. Makaha	1982	2.45	1.68	0.00162	1.6199999999999999	0.6612244897959183	-0.413661875
Trochidae	Synaptocochlea concinna	2	2	Kepuhi Pt. Makaha	1982	2.46	1.64	0.00171	1.71	0.6951219512195121	-0.363667979
Trochidae	Synaptocochlea concinna	2	3	Kepuhi Pt. Makaha	1982	2.12	1.56	0.00093	0.93	0.4386792452830189	-0.823986782
Trochidae	Synaptocochlea concinna	2	4	Kepuhi Pt. Makaha	1982	1.67	1.21	5.1e-4	0.51	0.30538922155688625	-1.18616818
Trochidae	Synaptocochlea concinna	2	5	Kepuhi Pt. Makaha	1982	1.9	1.37	8.4e-4	0.8400000000000001	0.4421052631578948	-0.816207273
Trochidae	Synaptocochlea concinna	2	6	Kepuhi Pt. Makaha	1982	2.11	1.45	0.00123	1.23	0.5829383886255924	-0.539673778
Trochidae	Synaptocochlea concinna	2	7	Kepuhi Pt. Makaha	1982	1.81	1.24	6.1e-4	0.61	0.33701657458563533	-1.087623167
Trochidae	Synaptocochlea concinna	2	8	Kepuhi Pt. Makaha	1982	2.9	1.94	0.00302	3.02	1.0413793103448277	0.040546094
Trochidae	Synaptocochlea concinna	2	9	Kepuhi Pt. Makaha	1982	2.29	1.59	0.00149	1.49	0.6506550218340611	-0.429775698
Trochidae	Synaptocochlea concinna	2	10	Kepuhi Pt. Makaha	1982	1.88	1.35	6.7e-4	0.67	0.3563829787234043	-1.031749343
Trochidae	Synaptocochlea concinna	2	11	Kepuhi Pt. Makaha	1982	2.12	1.47	9.5e-4	0.95	0.44811320754716977	-0.802709383
Trochidae	Synaptocochlea concinna	2	12	Kepuhi Pt. Makaha	1982	2.57	1.83	0.00204	2.04	0.7937743190661479	-0.230956091
Trochidae	Synaptocochlea concinna	2	13	Kepuhi Pt. Makaha	1982	2.63	1.72	0.00214	2.14	0.8136882129277567	-0.206178017
Trochidae	Synaptocochlea concinna	2	14	Kepuhi Pt. Makaha	1982	2.91	2.02	0.00249	2.49	0.8556701030927836	-0.155870371
Trochidae	Synaptocochlea concinna	2	15	Kepuhi Pt. Makaha	1982	1.86	1.36	6.6e-4	0.66	0.3548387096774194	-1.036091932
Trochidae	Synaptocochlea concinna	2	16	Kepuhi Pt. Makaha	1982	2.06	1.5	0.00108	1.08	0.5242718446601942	-0.645744942
Trochidae	Synaptocochlea concinna	2	17	Kepuhi Pt. Makaha	1982	2.28	1.4	0.00103	1.03	0.45175438596491235	-0.794616641
Trochidae	Synaptocochlea concinna	2	18	Kepuhi Pt. Makaha	1982	2.03	1.47	8.8e-4	0.88	0.43349753694581283	-0.835869165
Trochidae	Synaptocochlea concinna	2	19	Kepuhi Pt. Makaha	1982	1.82	1.25	5.8e-4	0.58	0.31868131868131866	-1.143563677
Trochidae	Synaptocochlea concinna	2	20	Kepuhi Pt. Makaha	1982	2.7	1.81	0.00196	1.96	0.7259259259259259	-0.3203073
Trochidae	Synaptocochlea concinna	2	21	Kepuhi Pt. Makaha	1982	1.96	1.28	9e-4	0.9	0.45918367346938777	-0.778304989
Trochidae	Synaptocochlea concinna	2	22	Kepuhi Pt. Makaha	1982	2.22	1.59	0.00122	1.22	0.5495495495495495	-0.598656337
Trochidae	Synaptocochlea concinna	2	23	Kepuhi Pt. Makaha	1982	2.15	1.48	0.00114	1.14	0.5302325581395348	-0.63443958
Trochidae	Synaptocochlea concinna	2	24	Kepuhi Pt. Makaha	1982	2.71	1.73	0.00195	1.95	0.7195571955719557	-0.329119262
Trochidae	Synaptocochlea concinna	2	25	Kepuhi Pt. Makaha	1982	2.39	1.69	0.00128	1.28	0.5355648535564853	-0.624433288
Trochidae	Synaptocochlea concinna	2	26	Kepuhi Pt. Makaha	1982	2.4	1.7	0.00153	1.5299999999999998	0.6375	-0.450201002
Trochidae	Synaptocochlea concinna	2	27	Kepuhi Pt. Makaha	1982	2.67	1.85	0.00236	2.3600000000000003	0.8838951310861425	-0.123416853
Trochidae	Synaptocochlea concinna	2	28	Kepuhi Pt. Makaha	1982	2.72	1.91	0.00233	2.33	0.8566176470588235	-0.154763613
Trochidae	Synaptocochlea concinna	2	29	Kepuhi Pt. Makaha	1982	2.77	1.85	0.00223	2.2300000000000004	0.8050541516245489	-0.216845735
Trochidae	Synaptocochlea concinna	2	30	Kepuhi Pt. Makaha	1982	2.76	1.79	0.00207	2.07	0.75	-0.287682072
Trochidae	Synaptocochlea concinna	2	31	Kepuhi Pt. Makaha	1982	2.99	2.07	0.00326	3.26	1.0903010033444815	0.086453808
Trochidae	Synaptocochlea concinna	2	32	Kepuhi Pt. Makaha	1982	2.76	1.8	0.00177	1.77	0.641304348	-0.444251133
Rissoidae	Haurakia marmorata	2	1	Kapuhi Pt	1982	1.19	0.73	3.5e-4	0.35	0.29411764705882354	-1.223775432
Rissoidae	Haurakia marmorata	2	2	Kapuhi Pt	1982	1.25	0.77	3.6e-4	0.36000000000000004	0.28800000000000003	-1.244794799
Rissoidae	Haurakia marmorata	2	3	Kapuhi Pt	1982	1.63	0.94	5.6e-4	0.5599999999999999	0.3435582822085889	-1.06839851
Rissoidae	Haurakia marmorata	2	4	Kapuhi Pt	1982	1.47	0.89	4.8e-4	0.48000000000000004	0.326530612	-1.119231576
Rissoidae	Haurakia marmorata	2	5	Kapuhi Pt	1982	1.37	0.78	3.6e-4	0.36000000000000004	0.26277372262773724	-1.336461987
Rissoidae	Haurakia marmorata	2	6	Kapuhi Pt	1982	1.64	0.94	6.8e-4	0.68	0.41463414634146345	-0.880358723
Rissoidae	Haurakia marmorata	2	7	Kapuhi Pt	1982	1.34	0.87	4.9e-4	0.49	0.3656716417910447	-1.006019502
Rissoidae	Haurakia marmorata	2	8	Kapuhi Pt	1982	1.39	0.86	4.5e-4	0.45	0.32374100719424465	-1.127811443
Rissoidae	Bittinella hiloensis	2	1	Kapuhi Pt	1982	3.12	1.3	0.00307	3.07	0.9839743589743589	-0.01615544
Rissoidae	Bittinella hiloensis	2	2	Kapuhi Pt	1982	3.18	1.32	0.00353	3.5300000000000002	1.110062893081761	0.104416674
Rissoidae	Bittinella hiloensis	2	3	Kapuhi Pt	1982	3.35	1.33	0.00322	3.22	0.9611940298507463	-0.039578986
Rissoidae	Bittinella hiloensis	2	4	Kapuhi Pt	1982	3.22	1.32	0.00308	3.0799999999999996	0.9565217391304346	-0.044451763
Rissoidae	Bittinella hiloensis	2	5	Kapuhi Pt	1982	3.53	1.44	0.00385	3.85	1.0906515580736544	0.086775277
Rissoidae	Bittinella hiloensis	2	6	Kapuhi Pt	1982	3.16	1.32	0.00319	3.19	1.0094936708860758	0.009448889
Rissoidae	Bittinella hiloensis	2	7	Kapuhi Pt	1982	3.4	1.42	0.00358	3.58	1.0529411764705883	0.051587369
Rissoidae	Bittinella hiloensis	2	8	Kapuhi Pt	1982	3.49	1.47	0.00408	4.08	1.1690544412607449	0.15619525220173444
Rissoidae	Simulamerelina granulosa	2	1	Kapuhi Pt	1982	1.25	0.89	5e-4	0.5	0.4	-0.916290732
Rissoidae	Simulamerelina granulosa	2	2	Kapuhi Pt	1982	2.25	1.03	0.00124	1.24	0.5511111111111111	-0.595818837
Rissoidae	Simulamerelina granulosa	2	3	Kapuhi Pt	1982	1.84	0.97	9e-4	0.9	0.4891304347826087	-0.715126087
Rissoidae	Simulamerelina granulosa	2	4	Kapuhi Pt	1982	2.32	1.12	0.0016	1.6	0.6896551724137931	-0.371563556
Rissoidae	Mareleptopoma kenneyi	2	1	Kapuhi Pt	1982	1.35	0.8	3.6e-4	0.36000000000000004	0.26666666666666666	-1.32175584
Rissoidae	Rissoina ambigua	6	1	Kapuhi Pt	1982	4.39	1.74	0.00785	7.85	1.7881548974943053	0.5811843047072371
Rissoidae	Rissoina ambigua	6	2	Kapuhi Pt	1982	4.53	1.78	0.00805	8.05	1.7770419426048565	0.5749501519355293
Rissoidae	Rissoina ambigua	6	3	Kapuhi Pt	1982	4.45	1.66	0.0067	6.7	1.5056179775280898	0.4092034302187715
Rissoidae	Rissoina ambigua	6	4	Kapuhi Pt	1982	4.58	1.74	0.00801	8.01	1.7489082969432315	0.5589917629541743
Rissoidae	Rissoina ambigua	6	5	Kapuhi Pt	1982	4.67	1.83	0.00994	9.94	2.1284796573875804	0.7554079489876767
Rissoidae	Rissoina ambigua	6	6	Kapuhi Pt	1982	4.66	1.69	0.00842	8.42	1.8068669527896994	0.5915943801166808
Rissoidae	Rissoina ambigua	6	7	Kapuhi Pt	1982	4.59	1.74	0.00827	8.27	1.801742919389978	0.5887544849631461
Rissoidae	Rissoina ambigua	6	8	Kapuhi Pt	1982	5.07	1.79	0.00999	9.99	1.9704142011834318	0.6782437750573703
Rissoidae	Rissoina ambigua	6	9	Kapuhi Pt	1982	4.51	1.74	0.00839	8.39	1.8603104212860313	0.6207433669645279
Rissoidae	Rissoina ambigua	6	10	Kapuhi Pt	1982	4.57	1.73	0.00865	8.65	1.8927789934354486	0.6380461160376747
Rissoidae	Rissoina ambigua	6	11	Kapuhi Pt	1982	4.09	1.62	0.00694	6.94	1.6968215158924207	0.5287568044640029
Rissoidae	Rissoina ambigua	6	12	Kapuhi Pt	1982	4.65	1.76	0.00854	8.540000000000001	1.8365591397849463	0.6078937882012136
Rissoidae	Rissoina ambigua	6	13	Kapuhi Pt	1982	4.75	1.72	0.00862	8.62	1.814736842105263	0.5959404666290518
Rissoidae	Rissoina ambigua	6	14	Kapuhi Pt	1982	4.23	1.57	0.00641	6.41	1.5153664302600471	0.415657278
Rissoidae	Rissoina ambigua	6	15	Kapuhi Pt	1982	4.47	1.73	0.00832	8.319999999999999	1.8612975391498878	0.6212738462076396
Rissoidae	Rissoina ambigua	6	16	Kapuhi Pt	1982	4.68	1.68	0.00772	7.720000000000001	1.6495726495726497	0.5005162541071295
Rissoidae	Rissoina ambigua	6	17	Kapuhi Pt	1982	4.9	1.8	0.01037	10.370000000000001	2.1163265306122447	0.7496818171248549
Rissoidae	Rissoina ambigua	6	18	Kapuhi Pt	1982	4.79	1.84	0.01027	10.27	2.1440501043841333	0.7626966125176429
Rissoidae	Rissoina ambigua	6	19	Kapuhi Pt	1982	4.68	1.73	0.00889	8.89	1.8995726495726497	0.6416289395962579
Rissoidae	Rissoina ambigua	6	20	Kapuhi Pt	1982	5	1.83	0.01014	10.14	2.028	0.7070500857289368
Rissoidae	Pandalosia ephamilla	2	1	Kapuhi Pt	1982	2.2	0.85	7.4e-4	0.74	0.3363636363636363	-1.089562453
Rissoidae	Pandalosia ephamilla	2	2	Kapuhi Pt	1982	2.03	0.76	5.5e-4	0.55	0.27093596059113306	-1.305872794
Rissoidae	Pandalosia ephamilla	2	3	Kapuhi Pt	1982	2.16	0.82	6.3e-4	0.63	0.29166666666666663	-1.232143681
Rissoidae	Pandalosia ephamilla	2	4	Kapuhi Pt	1982	2.17	0.82	6.8e-4	0.68	0.3133640552995392	-1.160389648
Rissoidae	Pandalosia ephamilla	2	5	Kapuhi Pt	1982	2.29	0.85	8.1e-4	0.8099999999999999	0.3537117903930131	-1.039272849
Rissoidae	Pandalosia ephamilla	2	6	Kapuhi Pt	1982	2.16	0.84	6e-4	0.6	0.27777777777777773	-1.280933845
Rissoidae	Pandalosia ephamilla	2	7	Kapuhi Pt	1982	2.31	0.86	8.5e-4	0.85	0.36796536796536794	-0.999766454
Rissoidae	Pandalosia ephamilla	2	8	Kapuhi Pt	1982	2.23	0.84	7.3e-4	0.73	0.3273542600896861	-1.11671233
Rissoidae	Pandalosia ephamilla	2	9	Kapuhi Pt	1982	1.99	0.77	5.6e-4	0.5599999999999999	0.2814070351758794	-1.267953134
Rissoidae	Pandalosia ephamilla	2	10	Kapuhi Pt	1982	2.13	0.76	6.3e-4	0.63	0.29577464788732394	-1.218157439
Rissoidae	Pandalosia ephamilla	2	11	Kapuhi Pt	1982	2.34	0.86	7.7e-4	0.7699999999999999	0.32905982905982906	-1.111515694
Rissoidae	Pandalosia ephamilla	2	12	Kapuhi Pt	1982	2.05	0.82	6.4e-4	0.64	0.31219512195121957	-1.164126896
Rissoidae	Pandalosia ephamilla	2	13	Kapuhi Pt	1982	2.18	0.8	6.2e-4	0.62	0.2844036697247706	-1.257360678
Rissoidae	Pandalosia ephamilla	2	14	Kapuhi Pt	1982	2.13	0.79	6.8e-4	0.68	0.31924882629107987	-1.141784461
Rissoidae	Pandalosia ephamilla	2	15	Kapuhi Pt	1982	2.1	0.8	6.7e-4	0.67	0.3190476190476191	-1.142414911
Rissoidae	Pandalosia ephamilla	2	16	Kapuhi Pt	1982	2.05	0.77	6.4e-4	0.64	0.31219512195121957	-1.164126896
Rissoidae	Pandalosia ephamilla	2	17	Kapuhi Pt	1982	2.1	0.78	6.1e-4	0.61	0.29047619047619044	-1.236233667
Rissoidae	Pandalosia ephamilla	2	18	Kapuhi Pt	1982	2.07	0.76	5.7e-4	0.57	0.2753623188405797	-1.289667525
Rissoidae	Simulamerelina granulosa	3	1	Waianae	1982	2.22	1.05	0.00129	1.2899999999999998	0.5810810810810809	-0.542864978
Strombidae	Tridentarius dentatus	8	1	Waianae	1983	38.22	13.44	4.51778	4517.78	118.20460491889062	4.772417062917786
Strombidae	Tridentarius dentatus	9	1	Maile	1985	29.77	10.47	1.39784	1397.84	46.95465233	3.849182292003098
Mitridae	Strigatella pudica	8	1	Waianae	1986	14.28	6.87	0.30508	305.08000000000004	21.364145658263308	3.0617140803845997
Strombidae	Tridentarius dentatus	10	1	Waianae	1986	23.6	7.6	0.53658	536.5799999999999	22.736440677966097	3.1239689535545803
Mitridae	Strigatella pudica	9	1	Makaha	1986	13.53	6.13	0.25205	252.04999999999998	18.628972653362897	2.9247180383459432
Strombidae	Tridentarius dentatus	11	1	Pokai Bay	1986	40.05	13.66	3.5662	3566.2	89.04369538077404	4.489127208585578
Mitridae	Strigatella pudica	10	1	Waianae	1987	13.89	6.8	0.37955	379.55	27.32541396688265	3.3078171836965247
Cassidae	Casmaria erinaceus	7	1	Keaau Beach Park	1988	48.15	28.77	18.37848	18378.48	381.69221183800624	5.944614555660408
Tonnoidae	Malea pomum	5	1	Maile	1988	50.01	36.88	20.3117	20311.699999999997	406.1527694461107	6.006729368250302
Terebridae	Hastula lanceata	6	1	Makua	1989	30.82	5.52	0.67086	670.86	21.767034393251137	3.080396641495362
Amplustridae	Hydatina amplustre	3	1	Waianae	1990	17.53	11.8	0.48608	486.08	27.72846548773531	3.322459520474265
Tonnoidae	Malea pomum	7	1	Keaau Beach Park	1990	58.89	43.96	28.94453	28944.53	491.50161317710985	6.197465221732618
Terebridae	Myurella affinis	9	1	Maili	1990	14.27	3.53	0.10489	104.89	7.3503854239663635	1.9947527504847675
Terebridae	Terebra guttata	5	1	Maili	1990	46.72	8.71	1.81673	1816.73	38.885488013698634	3.6606211222468508
Strombidae	Tridentarius dentatus	12	1	Maile	1991	28.33	10.34	0.91085	910.85	32.15142957995059	3.4704569156344127
Mitridae	Strigatella pudica	11	1	Nanakuli	1991	17.27	8.93	0.88945	889.4499999999999	51.502605674580195	3.9416324020126914
Strombidae	Tridentarius dentatus	13	1	Waianae	1991	29.74	11.03	1.21149	1211.49	40.73604572965703	3.707113344960212
Terebridae	Terebra guttata	6	1	Waianae	1992	40.18	7.46	1.0918	1091.8000000000002	27.172722747635646	3.3022136299608693
Terebridae	Hastula lanceata	7	1	Makua	1992	16.49	3.65	0.14265	142.65	8.650697392359007	2.157639941088002
Terebridae	Hastula lanceata	7	2	Makua	1992	17.09	4	0.16029	160.29	9.379169104739614	2.2384911775102903
Terebridae	Hastula lanceata	7	3	Makua	1992	28.13	5.01	0.50856	508.56	18.078919303234983	2.894746580126388
Strombidae	Tridentarius dentatus	15	1	Makaha	1992	32.09	11.66	1.86771	1867.71	58.20224368962293	4.063923905362399
Strombidae	Tridentarius dentatus	16	1	Makaha	1993	38.86	14.57	4.94286	4942.86	127.19660319094183	4.845733946075724
Terebridae	Terebra guttata	7	1	Makaha	1993	69.33	12.86	5.1502	5150.2	74.28530217798932	4.307913114900781
Tonnoidae	Malea pomum	8	1	Maile	1993	61.83	48.94	37.17024	37170.24	601.1683648714217	6.398875036519992
Mitridae	Imbricaria flammea	4	1	Pokai Bay	1994	4.9	1.97	0.01096	10.959999999999999	2.2367346938775508	0.8050170764032885
Mitridae	Imbricaria flammea	4	2	Pokai Bay	1994	5.36	2.12	0.01088	10.88	2.029850746268657	0.707962266
Mitridae	Imbricaria flammea	4	3	Pokai Bay	1994	6.98	2.7	0.02831	28.31	4.055873925501432	1.400166182349527
Costellaridae	Vexillum micra	7	1	Pokai Bay	1994	4.5	2.04	0.00928	9.28	2.062222222222222	0.7237841500218352
Cystiscidae	Cysticus sandwicensis	4	1	Pokai Bay	1994	1.63	1.03	9.7e-4	0.9700000000000001	0.5950920245398774	-0.519039222
Granulinidae	Granulina vitrea	5	1	Pokai Bay	1994	1.78	1.22	0.00151	1.51	0.848314607	-0.164503713
Granulinidae	Granulina vitrea	5	2	Pokai Bay	1994	1.81	1.3	0.00168	1.6800000000000002	0.9281767955801106	-0.074533052
Granulinidae	Granulina vitrea	5	3	Pokai Bay	1994	1.62	1.16	0.00134	1.34	0.8271604938271605	-0.189756535
Granulinidae	Granulina vitrea	5	4	Pokai Bay	1994	1.85	1.25	0.00169	1.6900000000000002	0.9135135135135135	-0.09045711
Granulinidae	Granulina vitrea	5	5	Pokai Bay	1994	1.75	1.3	0.0017	1.7	0.9714285714285714	-0.028987537
Collumbellidae	Seminella virginea	3	1	Pokai Bay	1994	3.46	1.3	0.00306	3.0599999999999996	0.884393064	-0.122853673
Collumbellidae	Seminella virginea	3	2	Pokai Bay	1994	2.99	1.1	0.00225	2.25	0.7525083612040133	-0.284343171
Triphoridae	Bouchetriphora pallida	2	1	Pokai Bay	1994	3.29	0.93	0.00155	1.55	0.47112462006079026	-0.752632634
Triphoridae	Bouchetriphora pallida	2	2	Pokai Bay	1994	4.12	1.09	0.00255	2.5500000000000003	0.6189320388349515	-0.479759804
Triphoridae	Subulophora peasi	7	1	Pokai Bay	1994	4.51	0.88	0.00183	1.83	0.40576496674057655	-0.901981187
Triphoridae	Subulophora peasi	7	2	Pokai Bay	1994	4.65	0.98	0.00216	2.16	0.4645161290322581	-0.766758998
Atyidae	Liloa mongii	4	1	Pokai Bay	1994	6.69	2.83	0.00508	5.08	0.7593423019431987	-0.275302613
Atyidae	Liloa mongii	4	2	Pokai Bay	1994	3.83	1.41	0.00345	3.4499999999999997	0.9007832898172323	-0.104490572
Scaphandridae	Acteocina sandwicensis	4	1	Pokai Bay	1994	3.3	1.33	0.00305	3.0500000000000003	0.9242424242424244	-0.078780878
Scaphandridae	Acteocina sandwicensis	4	2	Pokai Bay	1994	4.28	1.87	0.00853	8.53	1.9929906542056073	0.6896363519098823
Trochidae	Alcyna ocellata	5	1	Pokai Bay	1994	1.96	1.24	0.00111	1.11	0.5663265306122449	-0.568584458
Trochidae	Alcyna ocellata	5	2	Pokai Bay	1994	1.64	1.07	4.8e-4	0.48000000000000004	0.29268292682926833	-1.228665417
Trochidae	Alcyna ocellata	5	3	Pokai Bay	1994	1.79	1.17	8.4e-4	0.8400000000000001	0.46927374301675984	-0.756569007
Trochidae	Alcyna ocellata	5	4	Pokai Bay	1994	1.65	1.12	7.3e-4	0.73	0.44242424242424244	-0.815486033
Collonidae	Microcollonia rubricincta	3	1	Pokai Bay	1994	1.44	1.62	0.00149	1.49	1.0347222222222223	0.034133006
Collonidae	Microcollonia rubricincta	3	2	Pokai Bay	1994	1.23	1.49	0.00108	1.08	0.87804878	-0.130053128
Collonidae	Microcollonia rubricincta	3	3	Pokai Bay	1994	1.4	1.65	0.00132	1.32	0.942857143	-0.0588405
Rissoidae	Mareleptopoma kenneyi	3	1	Pokai Bay	1994	1.63	0.96	8.7e-4	0.87	0.5337423312883436	-0.627842082
Rissoidae	Pandalosia ephamilla	3	1	Pokai Bay	1994	2.27	0.79	6.3e-4	0.63	0.2775330396475771	-1.281815291
Rissoidae	Pandalosia ephamilla	3	2	Pokai Bay	1994	2.22	0.83	6.2e-4	0.62	0.27927927927927926	-1.275542997
Rissoidae	Pandalosia ephamilla	3	3	Pokai Bay	1994	1.99	0.86	5.2e-4	0.5199999999999999	0.26130653266331655	-1.342061106
Rissoidae	Pandalosia ephamilla	3	4	Pokai Bay	1994	2.19	0.78	5.2e-4	0.5199999999999999	0.23744292237442918	-1.437828011
Rissoidae	Pandalosia ephamilla	3	5	Pokai Bay	1994	2.11	0.79	5.9e-4	0.5900000000000001	0.2796208530805688	-1.27432069
Rissoidae	Pandalosia ephamilla	3	6	Pokai Bay	1994	2.1	0.79	5.9e-4	0.5900000000000001	0.28095238095238095	-1.269570087
Rissoidae	Pandalosia ephamilla	3	7	Pokai Bay	1994	2.28	0.84	7.6e-4	0.76	0.33333333333333337	-1.098612289
Rissoidae	Pandalosia ephamilla	3	8	Pokai Bay	1994	2.18	0.82	7e-4	0.7	0.3211009174311926	-1.135999821
Rissoidae	Pandalosia ephamilla	3	9	Pokai Bay	1994	2.2	0.81	5.6e-4	0.5599999999999999	0.2545454545454545	-1.368275856
Rissoidae	Pandalosia ephamilla	3	10	Pokai Bay	1994	2.02	0.79	4.7e-4	0.47	0.23267326732673266	-1.458120096
Rissoidae	Pandalosia ephamilla	3	11	Pokai Bay	1994	2.38	0.87	8e-4	0.8	0.33613445378151263	-1.090244039
Rissoidae	Pandalosia ephamilla	3	12	Pokai Bay	1994	2.11	0.81	6.3e-4	0.63	0.29857819905213273	-1.208723407
Mitridae	Strigatella pudica	12	1	Makaha	1994	13.76	6.72	0.39606	396.06	28.78343023255814	3.3597998824235367
Strombidae	Tridentarius dentatus	18	1	Makua	1995	35.07	12.77	1.77568	1775.6799999999998	50.63244939	3.9245926629854497
Strombidae	Tridentarius dentatus	19	1	Maile	1996	22.82	8.19	0.51478	514.78	22.558282208588956	3.1161022804945095
Terebridae	Terebra guttata	8	1	Waianae	1996	111.66	17.49	19.65737	19657.37	176.0466595020598	5.1707490707096495
Terebridae	Hastula lanceata	8	1	Maili	1999	32.77	5.68	0.72499	724.99	22.12358865	3.0966443989453776
Mitridae	Strigatella pudica	13	1	Waianae	2000	10.6	4.5	0.15018	150.18	14.167924528301889	2.6509805735537166
Mitridae	Imbricaria flammea	5	1	Waianae	2000	6.8	2.54	0.0238	23.8	3.5	1.252762968495368
Terebridae	Terebra guttata	9	1	Waianae	2000	39.93	7.56	1.13925	1139.25	28.531179564237416	3.350997509068862
Cystiscidae	Cysticus sandwicensis	5	1	Waianae	2000	2.28	1.39	0.00192	1.9200000000000002	0.8421052631578949	-0.171850257
Scaphandridae	Acteocina sandwicensis	5	1	Waianae	2000	4.33	1.76	0.00582	5.819999999999999	1.3441108545034641	0.29573271972894793
Scaphandridae	Acteocina sandwicensis	5	2	Waianae	2000	4.74	1.93	0.00729	7.29	1.5379746835443038	0.4304664103135816
Rissoidae	Rissoina ambigua	7	1	Waianae	2000	5.09	1.92	0.01039	10.39	2.0412573673870336	0.7135659745487047
Rissoidae	Rissoina ambigua	7	2	Waianae	2000	5.03	1.94	0.01046	10.46	2.0795228628230618	0.732138475
Amplustridae	Hydatina amplustre	4	1	Waianae	2001	13.93	9.79	0.34556	345.56	24.80689160086145	3.211121501698969
Costellaridae	Vexillum micra	8	1	Waianae	2001	1.35	0.77	3.9e-4	0.39	0.28888888888888886	-1.241713132
Costellaridae	Vexillum micra	8	2	Waianae	2001	2.95	1.32	0.00297	2.97	1.0067796610169493	0.006756782
Scaphandridae	Acteocina sandwicensis	7	1	Waianae	2001	2.36	0.99	9.4e-4	0.94	0.3983050847457627	-0.920537023
Terebridae	Myurella affinis	11	1	Waianae	2007	3.18	1.09	0.00252	2.52	0.7924528301886792	-0.232622295
Terebridae	Myurella affinis	11	2	Waianae	2007	3.01	1.15	0.0025	2.5	0.8305647840531563	-0.185649347
Terebridae	Myurella affinis	11	3	Waianae	2007	4.24	1.41	0.00552	5.52	1.3018867924528301	0.2638145910451375
Terebridae	Myurella affinis	11	4	Waianae	2007	4.88	1.64	0.00847	8.47	1.7356557377049182	0.5513852887989074
Terebridae	Myurella affinis	11	5	Waianae	2007	4.36	1.52	0.00648	6.4799999999999995	1.4862385321100915	0.3962484530032402
Terebridae	Myurella affinis	11	6	Waianae	2007	7.63	1.98	0.02019	20.19	2.6461336828309308	0.9730995870283806
Terebridae	Myurella affinis	11	7	Waianae	2007	9.77	2.9	0.04724	47.239999999999995	4.835209825997953	1.575924525
Terebridae	Myurella affinis	11	8	Waianae	2007	10.19	2.88	0.05336	53.36	5.236506378802748	1.6556545543727348
Turrids	Carinapex minutissima	5	1	Waianae	2007	2.12	0.97	0.00134	1.34	0.6320754716981132	-0.458746475
Turrids	Carinapex minutissima	5	2	Waianae	2007	2.46	1.03	0.00178	1.7799999999999998	0.7235772357723577	-0.323547986
Turrids	Carinapex minutissima	5	3	Waianae	2007	2.66	1.1	0.0022	2.2	0.8270676691729324	-0.189868762
Collumbellidae	Zafra smithi	4	1	Waianae	2007	3.09	1.19	0.00241	2.4099999999999997	0.7799352750809061	-0.248544343
Collumbellidae	Zafra smithi	4	2	Waianae	2007	3.23	1.19	0.00264	2.64	0.8173374613003096	-0.20170322
Collumbellidae	Zafra smithi	4	3	Waianae	2007	3.15	1.24	0.00273	2.73	0.8666666666666667	-0.143100844
Collumbellidae	Zafra smithi	4	4	Waianae	2007	3.65	1.37	0.00361	3.61	0.989041096	-0.011019395
Collumbellidae	Zafra smithi	4	5	Waianae	2007	3.62	1.38	0.00392	3.92	1.0828729281767955	0.079617628
Collumbellidae	Zafra smithi	4	6	Waianae	2007	4.03	1.37	0.00451	4.51	1.1191066997518608	0.11253077755599518
Collumbellidae	Seminella virginea	5	1	Waianae	2007	3.84	1.75	0.00419	4.19	1.0911458333333335	0.087228367
Architectonicidae	Psilaxis oxytropis	8	1	Waianae	2007	2.47	2.05	0.00226	2.26	0.9149797570850201	-0.088853337
Triphoridae	Bouchetriphora pallida	4	1	Waianae	2007	3.36	0.97	0.00202	2.02	0.6011904761904762	-0.508843463
Triphoridae	Bouchetriphora pallida	4	2	Waianae	2007	3.44	0.93	0.00167	1.6700000000000002	0.4854651162790698	-0.722647845
Triphoridae	Subulophora peasi	9	1	Waianae	2007	3.05	0.78	7.4e-4	0.74	0.24262295081967214	-1.416246683
Triphoridae	Subulophora peasi	9	2	Waianae	2007	2.73	0.74	7.5e-4	0.75	0.27472527472527475	-1.291983682
Cassidae	Casmaria erinaceus	9	1	Waianae	2007	2.73	1.89	0.0017	1.7	0.6227106227106227	-0.473673358
Cassidae	Casmaria erinaceus	9	2	Waianae	2007	3.47	2.34	0.00358	3.58	1.031700288184438	0.031208206453841005
Cassidae	Casmaria erinaceus	9	3	Waianae	2007	4.12	2.67	0.00575	5.75	1.395631067961165	0.33334669144782403
Pyramidellidae	Evalea eclecta	4	1	Waianae	2007	3.12	0.87	0.0012	1.2	0.3846153846153846	-0.955511445
Pyramidellidae	Evalea eclecta	4	2	Waianae	2007	3.43	0.89	0.00143	1.4300000000000002	0.41690962099125367	-0.874885817
Pyramidellidae	Herviera gliriella	4	1	Waianae	2007	2.11	0.81	0.00134	1.34	0.6350710900473935	-0.454018334
Pyramidellidae	Herviera gliriella	4	2	Waianae	2007	2.27	0.86	0.00161	1.61	0.709251101	-0.343545652
Pyramidellidae	Turbonilla thaanumi	4	1	Waianae	2007	2.42	0.72	5.8e-4	0.58	0.23966942148760328	-1.428494716
Pyramidellidae	Turbonilla thaanumi	4	2	Waianae	2007	2.28	0.74	6.5e-4	0.65	0.28508771929824567	-1.254958359
Pyramidellidae	Turbonilla thaanumi	4	3	Waianae	2007	2.79	0.76	7.7e-4	0.7699999999999999	0.2759856630824372	-1.28740636
Pyramidellidae	Turbonilla varicosa	6	1	Waianae	2007	3.3	1.04	0.00115	1.15	0.34848484848484845	-1.054160526
Pyramidellidae	Turbonilla varicosa	6	3	Waianae	2007	4.37	1.29	0.00274	2.7399999999999998	0.6270022883295194	-0.466805089
Pyramidellidae	Turbonilla varicosa	6	4	Waianae	2007	2.54	0.9	0.00134	1.34	0.5275590551181103	-0.639494467
Pyramidellidae	Turbonilla varicosa	6	5	Waianae	2007	4.52	1.41	0.00251	2.5100000000000002	0.5553097345132745	-0.588229241
Trochidae	Alcyna ocellata	7	1	Waianae	2007	1.48	1.06	7.4e-4	0.74	0.5	-0.693147181
Trochidae	Alcyna ocellata	7	2	Waianae	2007	1.49	1.04	4.9e-4	0.49	0.32885906040268453	-1.112126008
Trochidae	Alcyna ocellata	7	3	Waianae	2007	1.37	0.98	3.9e-4	0.39	0.2846715328467153	-1.25641928
Trochidae	Alcyna ocellata	7	4	Waianae	2007	1.84	1.31	9.9e-4	0.99	0.5380434782608695	-0.619815907
Trochidae	Alcyna ocellata	7	5	Waianae	2007	1.65	1.19	6.6e-4	0.66	0.4	-0.916290732
Trochidae	Alcyna subangulata	4	1	Waianae	2007	1.72	1.13	6e-4	0.6	0.3488372093023256	-1.053149915
Trochidae	Synaptocochlea concinna	4	1	Waianae	2007	1.76	1.22	5e-4	0.5	0.2840909090909091	-1.25846099
Collonidae	Microcollonia rubricincta	5	1	Waianae	2007	0.56	0.85	1e-4	0.1	0.17857142857142858	-1.722766598
Collonidae	Microcollonia rubricincta	5	2	Waianae	2007	0.69	1	3.4e-4	0.34	0.4927536231884059	-0.70774598
Collonidae	Microcollonia rubricincta	5	3	Waianae	2007	0.81	1.18	4.9e-4	0.49	0.6049382716049382	-0.502628857
Rissoidae	Haurakia marmorata	4	1	Waianae	2007	1.03	0.65	2e-4	0.2	0.1941747572815534	-1.638996715
Rissoidae	Haurakia marmorata	4	2	Waianae	2007	1.24	0.79	3.2e-4	0.32	0.25806451612903225	-1.354545663
Rissoidae	Haurakia marmorata	4	3	Waianae	2007	1.42	0.79	3.9e-4	0.39	0.2746478873239437	-1.292265411
Rissoidae	Bittinella hiloensis	3	1	Waianae	2007	3.09	1.28	0.00227	2.27	0.7346278317152104	-0.308391259
Rissoidae	Bittinella hiloensis	3	2	Waianae	2007	3.34	1.32	0.00277	2.77	0.8293413173652695	-0.187123487
Rissoidae	Bittinella hiloensis	3	3	Waianae	2007	3.11	1.35	0.00277	2.77	0.8906752411575564	-0.115775406
Rissoidae	Mareleptopoma kenneyi	4	1	Waianae	2007	1.26	0.78	4e-4	0.4	0.3174603174603175	-1.147402453
Rissoidae	Mareleptopoma kenneyi	4	2	Waianae	2007	1.4	0.84	4.8e-4	0.48000000000000004	0.3428571428571429	-1.070441412
Rissoidae	Mareleptopoma kenneyi	4	3	Waianae	2007	1.28	0.81	4.2e-4	0.42000000000000004	0.328125	-1.114360646
Rissoidae	Mareleptopoma kenneyi	4	4	Waianae	2007	1.36	0.79	3.3e-4	0.33	0.2426470588235294	-1.416147324
Rissoidae	Mareleptopoma kenneyi	4	5	Waianae	2007	1.33	0.81	4.2e-4	0.42000000000000004	0.31578947368421056	-1.15267951
Rissoidae	Mareleptopoma kenneyi	4	6	Waianae	2007	1.39	0.86	4.8e-4	0.48000000000000004	0.3453237410071943	-1.063272922
Rissoidae	Mareleptopoma kenneyi	4	7	Waianae	2007	1.22	0.82	4.1e-4	0.41	0.3360655737704918	-1.090448978
Rissoidae	Mareleptopoma kenneyi	4	8	Waianae	2007	1.3	0.84	4.6e-4	0.46	0.35384615384615387	-1.038893054
Rissoidae	Mareleptopoma kenneyi	4	9	Waianae	2007	1.19	0.72	3.2e-4	0.32	0.26890756302521013	-1.31338759
Rissoidae	Mareleptopoma kenneyi	4	10	Waianae	2007	1.28	0.78	3.3e-4	0.33	0.2578125	-1.355522702
Rissoidae	Mareleptopoma kenneyi	4	11	Waianae	2007	1.33	0.79	3.6e-4	0.36000000000000004	0.27067669172932335	-1.30683019
Rissoidae	Mareleptopoma kenneyi	4	12	Waianae	2007	1.29	0.79	3.5e-4	0.35	0.2713178294573643	-1.304464343
Rissoidae	Mareleptopoma kenneyi	4	13	Waianae	2007	1.38	0.81	3.9e-4	0.39	0.28260869565217395	-1.263692039
Rissoidae	Mareleptopoma kenneyi	4	14	Waianae	2007	1.35	0.85	4.7e-4	0.47	0.3481481481481481	-1.055127177
Rissoidae	Mareleptopoma kenneyi	5	1	Waianae	2007	1.32	0.8	7e-4	0.7	0.5303030303030303	-0.634306681
Rissoidae	Pandalosia ephamilla	5	1	Waianae	2007	2.02	0.78	5.7e-4	0.57	0.28217821782178215	-1.26521643
Rissoidae	Pandalosia ephamilla	5	2	Waianae	2007	2.21	0.82	5.9e-4	0.5900000000000001	0.26696832579185525	-1.320625258
Rissoidae	Pandalosia ephamilla	5	3	Waianae	2007	2.07	0.8	6.6e-4	0.66	0.31884057971014496	-1.143064051
Rissoidae	Pandalosia ephamilla	5	4	Waianae	2007	2.09	0.78	5.8e-4	0.58	0.27751196172248804	-1.281891241
Rissoidae	Pandalosia ephamilla	6	1	Waianae	2007	2.1	0.82	0.0012	1.2	0.5714285714285714	-0.559615788
Rissoidae	Pandalosia ephamilla	6	2	Waianae	2007	2.11	0.78	0.00101	1.01	0.4786729857819906	-0.736737617
Rissoidae	Pandalosia ephamilla	6	3	Waianae	2007	2.11	0.83	0.00104	1.0399999999999998	0.49289099526066343	-0.707467234
Rissoidae	Pandalosia ephamilla	6	4	Waianae	2007	1.9	0.77	6.2e-4	0.62	0.3263157894736842	-1.119889687
Rissoidae	Pandalosia ephamilla	6	5	Waianae	2007	2.07	0.79	6.4e-4	0.64	0.3091787439613527	-1.17383571
Terebridae	Myurella affinis	10	1	North Nanakuli	2001	5.61	1.78	0.01067	10.67	1.9019607843137254	0.642885346
Turrids	Carinapex minutissima	4	1	North Nanakuli	2001	1.28	0.7	3.3e-4	0.33	0.2578125	-1.355522702
Turrids	Carinapex minutissima	4	2	North Nanakuli	2001	1.61	0.8	7.1e-4	0.71	0.4409937888198757	-0.818724488
Turrids	Carinapex minutissima	4	3	North Nanakuli	2001	1.81	0.93	8e-4	0.8	0.44198895027624313	-0.816470397
Turrids	Carinapex minutissima	4	4	North Nanakuli	2001	2.54	1.02	0.00207	2.07	0.8149606299212597	-0.204615474
Turrids	Carinapex minutissima	4	5	North Nanakuli	2001	2.49	1.01	0.00181	1.81	0.7269076305220883	-0.318955865
Turrids	Carinapex minutissima	4	6	North Nanakuli	2001	2.43	0.98	0.00173	1.73	0.7119341563786008	-0.339769849
Turrids	Carinapex minutissima	4	7	North Nanakuli	2001	2.86	1.12	0.00267	2.67	0.9335664335664335	-0.068743152
Turrids	Carinapex minutissima	4	8	North Nanakuli	2001	2.63	1.11	0.00214	2.14	0.8136882129277567	-0.206178017
Cystiscidae	Cysticus sandwicensis	6	1	North Nanakuli	2001	1.66	1.01	9e-4	0.9	0.5421686746987953	-0.612178118
Cystiscidae	Cysticus sandwicensis	6	2	North Nanakuli	2001	2.1	1.26	0.00153	1.5299999999999998	0.7285714285714284	-0.316669609
Cystiscidae	Cysticus sandwicensis	6	3	North Nanakuli	2001	1.79	1.07	9.9e-4	0.99	0.553072626	-0.592265956
Cystiscidae	Cysticus sandwicensis	6	4	North Nanakuli	2001	1.59	0.9	6.6e-4	0.66	0.41509433962264153	-0.87924946
Cystiscidae	Cysticus sandwicensis	6	5	North Nanakuli	2001	1.59	1.06	9.5e-4	0.95	0.5974842767295597	-0.515027311
Cystiscidae	Cysticus sandwicensis	6	6	North Nanakuli	2001	1.97	1.1	0.00125	1.25	0.6345177664974619	-0.454889991
Cystiscidae	Cysticus sandwicensis	6	7	North Nanakuli	2001	2.09	1.23	0.00164	1.64	0.784688995	-0.242467824
Cystiscidae	Cysticus sandwicensis	6	8	North Nanakuli	2001	2.12	1.31	0.0015	1.5	0.7075471698113207	-0.345950981
Cystiscidae	Cysticus sandwicensis	6	9	North Nanakuli	2001	2.15	1.24	0.00166	1.66	0.772093023	-0.25865024
Cystiscidae	Cysticus sandwicensis	6	10	North Nanakuli	2001	2.2	1.28	0.00155	1.55	0.7045454545454545	-0.350202429
Cystiscidae	Cysticus sandwicensis	6	11	North Nanakuli	2001	2.1	1.24	0.00165	1.65	0.7857142857142856	-0.241162057
Cystiscidae	Cysticus sandwicensis	6	12	North Nanakuli	2001	2.3	1.31	0.00209	2.09	0.908695652	-0.095745057
Granulinidae	Granulina vitrea	6	1	North Nanakuli	2001	1.23	0.77	3e-4	0.3	0.24390243902439024	-1.410986974
Granulinidae	Granulina vitrea	6	2	North Nanakuli	2001	1.35	0.81	4.9e-4	0.49	0.36296296296296293	-1.01345448
Granulinidae	Granulina vitrea	6	3	North Nanakuli	2001	1.36	0.95	5.5e-4	0.55	0.40441176470588236	-0.905321701
Granulinidae	Granulina vitrea	6	4	North Nanakuli	2001	1.39	0.93	4.9e-4	0.49	0.3525179856115108	-1.042653635
Granulinidae	Granulina vitrea	6	5	North Nanakuli	2001	1.42	0.93	5.4e-4	0.54	0.3802816901408451	-0.966843011
Granulinidae	Granulina vitrea	6	6	North Nanakuli	2001	1.5	0.98	5.8e-4	0.58	0.38666666666666666	-0.950192284
Granulinidae	Granulina vitrea	6	7	North Nanakuli	2001	1.5	0.99	6.1e-4	0.61	0.4066666666666667	-0.89976143
Granulinidae	Granulina vitrea	6	8	North Nanakuli	2001	1.51	1.03	7.2e-4	0.7200000000000001	0.4768211920529802	-0.740613718
Granulinidae	Granulina vitrea	6	9	North Nanakuli	2001	1.38	0.84	2.8e-4	0.27999999999999997	0.20289855072463767	-1.595049175
Granulinidae	Granulina vitrea	6	10	North Nanakuli	2001	1.45	0.96	6.1e-4	0.61	0.4206896551724138	-0.865859878
Granulinidae	Granulina vitrea	6	11	North Nanakuli	2001	1.46	0.98	5.6e-4	0.5599999999999999	0.3835616438356164	-0.958254931
Granulinidae	Granulina vitrea	6	12	North Nanakuli	2001	1.59	1.06	6.7e-4	0.67	0.42138364779874216	-0.864211583
Granulinidae	Granulina vitrea	6	13	North Nanakuli	2001	1.5	0.99	5.8e-4	0.58	0.38666666666666666	-0.950192284
Granulinidae	Granulina vitrea	6	14	North Nanakuli	2001	1.61	1.05	8.1e-4	0.8099999999999999	0.5031055900621118	-0.68695521
Granulinidae	Granulina vitrea	6	15	North Nanakuli	2001	1.36	0.8	5e-4	0.5	0.3676470588235294	-1.00063188
Collumbellidae	Zafra smithi	3	1	North Nanakuli	2001	3.22	1.49	0.0038	3.8	1.1801242236024843	0.16561970717602298
Collumbellidae	Zafra smithi	3	2	North Nanakuli	2001	3.56	1.55	0.00345	3.4499999999999997	0.9691011235955055	-0.031386314
Collumbellidae	Zafra smithi	3	3	North Nanakuli	2001	2.9	1.39	0.0024	2.4	0.8275862068965517	-0.189242
Collumbellidae	Seminella virginea	4	1	North Nanakuli	2001	3.41	1.32	0.00352	3.52	1.032258064516129	0.031748698
Architectonicidae	Psilaxis oxytropis	7	1	North Nanakuli	2001	2.2	1.74	0.00265	2.65	1.2045454545454544	0.18610227963386053
Architectonicidae	Psilaxis oxytropis	7	2	North Nanakuli	2001	7.87	6.9	0.06485	64.85000000000001	8.240152478	2.109018848333141
Triphoridae	Cautor similis	4	1	North Nanakuli	2001	1.87	0.84	7.1e-4	0.71	0.3796791443850267	-0.96842874
Triphoridae	Cautor similis	4	2	North Nanakuli	2001	2.25	1.09	0.00143	1.4300000000000002	0.6355555555555557	-0.453255772
Triphoridae	Cautor similis	4	3	North Nanakuli	2001	2.43	1.09	0.00167	1.6700000000000002	0.6872427983539094	-0.375067631
Triphoridae	Cautor similis	5	1	North Nanakuli	2001	1.31	0.65	3e-4	0.3	0.22900763358778625	-1.473999942
Triphoridae	Cautor similis	5	2	North Nanakuli	2001	1.76	0.87	6.2e-4	0.62	0.3522727272727273	-1.04334961
Triphoridae	Mastonia cingulifera	5	1	North Nanakuli	2001	5.38	1.95	0.01499	14.99	2.7862453531598512	1.0246949379408132
Triphoridae	Mastonia cingulifera	5	2	North Nanakuli	2001	4.25	1.52	0.00642	6.42	1.5105882352941176	0.4124991347655443
Triphoridae	Mastonia cingulifera	5	3	North Nanakuli	2001	3.38	1.54	0.00353	3.5300000000000002	1.0443786982248522	0.043422161
Triphoridae	Bouchetriphora pallida	3	1	North Nanakuli	2001	4.36	1.39	0.00396	3.96	0.9082568807339448	-0.096228032
Triphoridae	Bouchetriphora pallida	3	2	North Nanakuli	2001	4.95	1.38	0.00549	5.49	1.1090909090909091	0.10354067894084036
Triphoridae	Subulophora peasi	8	1	North Nanakuli	2001	1.37	0.65	3.3e-4	0.33	0.2408759124087591	-1.423473364
Triphoridae	Subulophora peasi	8	2	North Nanakuli	2001	3.48	0.98	0.00176	1.76	0.5057471264367817	-0.681718485
Triphoridae	Subulophora peasi	8	3	North Nanakuli	2001	3.69	0.93	0.00194	1.9400000000000002	0.5257452574525746	-0.642938485
Triphoridae	Subulophora peasi	8	4	North Nanakuli	2001	3.83	1.03	0.00242	2.42	0.6318537859007832	-0.459097263
Pyramidellidae	Evalea eclecta	3	1	North Nanakuli	2001	3.88	0.94	0.00179	1.79	0.46134020618556704	-0.773619534
Pyramidellidae	Evalea eclecta	3	2	North Nanakuli	2001	3.84	0.94	0.00174	1.74	0.453125	-0.791587253
Pyramidellidae	Evalea eclecta	3	3	North Nanakuli	2001	3.59	0.87	0.00145	1.45	0.403899721	-0.906588646
Pyramidellidae	Evalea eclecta	3	4	North Nanakuli	2001	3.15	0.87	0.00138	1.38	0.4380952380952381	-0.825318954
Pyramidellidae	Herviera gliriella	3	1	North Nanakuli	2001	1.27	0.59	2.1e-4	0.21000000000000002	0.16535433070866143	-1.799664649
Pyramidellidae	Herviera gliriella	3	2	North Nanakuli	2001	1.27	0.53	2.4e-4	0.24000000000000002	0.18897637795275593	-1.666133256
Pyramidellidae	Herviera gliriella	3	3	North Nanakuli	2001	1.79	0.77	6e-4	0.6	0.33519553072625696	-1.093041244
Pyramidellidae	Herviera gliriella	3	4	North Nanakuli	2001	1	0.7	2.4e-4	0.24000000000000002	0.24000000000000002	-1.427116356
Pyramidellidae	Styloptygma lacteolum	3	2	North Nanakuli	2001	2.9	1.13	0.00222	2.22	0.7655172413793104	-0.267203541
Pyramidellidae	Styloptygma lacteolum	3	3	North Nanakuli	2001	3.15	1.02	0.00152	1.52	0.48253968253968255	-0.728692118
Pyramidellidae	Styloptygma lacteolum	3	4	North Nanakuli	2001	2.8	0.93	1.8e-4	0.18000000000000002	0.064285714	-2.744417845
Atyidae	Liloa mongii	5	1	North Nanakuli	2001	2.79	1.32	0.00265	2.65	0.9498207885304659	-0.051481956
Atyidae	Liloa mongii	5	2	North Nanakuli	2001	3.93	1.9	0.00743	7.43	1.8905852417302798	0.6368864328484979
Scaphandridae	Acteocina sandwicensis	6	1	North Nanakuli	2001	2.61	1.07	0.00114	1.14	0.43678160919540227	-0.828321959
Trochidae	Alcyna ocellata	6	1	North Nanakuli	2001	1.98	1.35	0.00134	1.34	0.6767676767676768	-0.390427231
Trochidae	Alcyna ocellata	6	2	North Nanakuli	2001	1.64	1.22	7.9e-4	0.79	0.48170731707317077	-0.730418575
Trochidae	Alcyna ocellata	6	3	North Nanakuli	2001	2.17	1.45	0.00181	1.81	0.8341013824884793	-0.181400322
Trochidae	Alcyna subangulata	3	1	North Nanakuli	2001	1.42	1.03	5.9e-4	0.5900000000000001	0.41549295774647893	-0.878289614
Trochidae	Alcyna subangulata	3	2	North Nanakuli	2001	1.94	1.4	0.00111	1.11	0.5721649484536083	-0.558327958
Trochidae	Alcyna subangulata	3	3	North Nanakuli	2001	1.36	1.11	5.1e-4	0.51	0.375	-0.980829253
Trochidae	Alcyna subangulata	3	4	North Nanakuli	2001	1.89	1.29	0.00102	1.02	0.5396825396825398	-0.616774202
Trochidae	Alcyna subangulata	3	5	North Nanakuli	2001	1.99	1.34	0.00115	1.15	0.5778894472361809	-0.548372696
Trochidae	Alcyna subangulata	3	6	North Nanakuli	2001	1.99	1.38	0.00126	1.26	0.6331658291457286	-0.457022918
Trochidae	Alcyna subangulata	3	7	North Nanakuli	2001	1.77	1.28	8.6e-4	0.86	0.48587570621468923	-0.721802436
Trochidae	Alcyna subangulata	3	8	North Nanakuli	2001	1.81	1.25	7.4e-4	0.74	0.4088397790055249	-0.894431938
Trochidae	Alcyna subangulata	3	9	North Nanakuli	2001	1.7	1.22	6.5e-4	0.65	0.3823529411764706	-0.961411167
Trochidae	Alcyna subangulata	3	10	North Nanakuli	2001	2.08	1.35	0.00125	1.25	0.6009615384615384	-0.509224342
Trochidae	Alcyna subangulata	3	11	North Nanakuli	2001	1.45	1.05	4.8e-4	0.48000000000000004	0.33103448275862074	-1.105532732
Trochidae	Alcyna subangulata	3	12	North Nanakuli	2001	1.47	1.09	5.3e-4	0.53	0.36054421768707484	-1.020140673
Trochidae	Alcyna subangulata	3	13	North Nanakuli	2001	1.99	1.35	0.00121	1.21	0.6080402010050251	-0.497514279
Trochidae	Alcyna subangulata	3	14	North Nanakuli	2001	1.75	1.16	0.00113	1.13	0.6457142857142857	-0.437398155
Trochidae	Alcyna subangulata	3	15	North Nanakuli	2001	1.92	1.34	0.00116	1.16	0.6041666666666666	-0.503905181
Trochidae	Synaptocochlea concinna	3	1	North Nanakuli	2001	1.6	1.16	5.4e-4	0.54	0.3375	-1.086189769
Trochidae	Synaptocochlea concinna	3	2	North Nanakuli	2001	1.63	1.1	6.2e-4	0.62	0.3803680981595092	-0.966615816
Trochidae	Synaptocochlea concinna	3	3	North Nanakuli	2001	2.2	1.55	0.00139	1.39	0.6318181818181817	-0.459153613
Trochidae	Synaptocochlea concinna	3	4	North Nanakuli	2001	2.78	1.9	0.00239	2.39	0.8597122302158274	-0.151157562
Trochidae	Synaptocochlea concinna	3	5	North Nanakuli	2001	1.6	1.18	4.7e-4	0.47	0.29374999999999996	-1.225026214
Trochidae	Synaptocochlea concinna	3	6	North Nanakuli	2001	2.2	1.64	0.00131	1.31	0.5954545454545455	-0.518430223
Trochidae	Synaptocochlea concinna	3	7	North Nanakuli	2001	1.58	1.07	3.8e-4	0.38	0.24050632911392406	-1.425008873
Trochidae	Synaptocochlea concinna	3	8	North Nanakuli	2001	2.35	1.66	0.00201	2.0100000000000002	0.8553191489361702	-0.156280606
Trochidae	Synaptocochlea concinna	3	9	North Nanakuli	2001	2.2	1.54	0.00118	1.1800000000000002	0.5363636363636364	-0.622942922
Trochidae	Synaptocochlea concinna	3	10	North Nanakuli	2001	2.12	1.53	0.00118	1.1800000000000002	0.5566037735849058	-0.58590165
Trochidae	Synaptocochlea concinna	3	11	North Nanakuli	2001	2.44	1.72	0.00155	1.55	0.6352459016393442	-0.453743108
Collonidae	Microcollonia rubricincta	4	1	Nanakuli	2001	0.85	1.13	5.1e-4	0.51	0.6	-0.510825624
Collonidae	Microcollonia rubricincta	4	2	Nanakuli	2001	0.9	1.13	5.6e-4	0.5599999999999999	0.6222222222222221	-0.47445798
Collonidae	Microcollonia rubricincta	4	3	Nanakuli	2001	1.43	1.63	0.00193	1.9300000000000002	1.3496503496503498	0.29984555864497836
Collonidae	Microcollonia rubricincta	4	4	Nanakuli	2001	1.18	1.37	0.00105	1.05	0.8898305084745763	-0.116724274
Collonidae	Microcollonia rubricincta	4	5	Nanakuli	2001	1.05	1.4	8.9e-4	0.8899999999999999	0.8476190476190475	-0.16532398
Collonidae	Microcollonia rubricincta	4	6	Nanakuli	2001	1.4	1.65	0.00175	1.75	1.25	0.22314355131420976
Collonidae	Microcollonia rubricincta	4	7	Nanakuli	2001	1.24	1.84	0.00254	2.54	2.0483870967741935	0.7170527014134997
Collonidae	Microcollonia rubricincta	4	8	Nanakuli	2001	1.33	1.59	0.00158	1.58	1.1879699248120301	0.17224590480521307
Rissoidae	Haurakia marmorata	3	1	Nanakuli	2001	1.24	0.74	2.8e-4	0.27999999999999997	0.2258064516129032	-1.488077055
Rissoidae	Haurakia marmorata	3	2	Nanakuli	2001	1.37	0.81	5e-4	0.5	0.36496350364963503	-1.00795792
Rissoidae	Haurakia marmorata	3	3	Nanakuli	2001	1.23	0.76	2.7e-4	0.27	0.21951219512195125	-1.516347489
Rissoidae	Haurakia marmorata	3	4	Nanakuli	2001	1.18	0.73	2.9e-4	0.29	0.24576271186440676	-1.403388794
Rissoidae	Haurakia marmorata	3	5	Nanakuli	2001	1.32	0.81	3.5e-4	0.35	0.26515151515151514	-1.327453861
Rissoidae	Haurakia marmorata	3	6	Nanakuli	2001	1.57	0.88	5.8e-4	0.58	0.36942675159235666	-0.995802795
Rissoidae	Haurakia marmorata	3	7	Nanakuli	2001	1.34	0.81	3.3e-4	0.33	0.2462686567164179	-1.401332238
Rissoidae	Haurakia marmorata	3	8	Nanakuli	2001	1.54	0.92	4.5e-4	0.45	0.2922077922077922	-1.230290113
Rissoidae	Haurakia marmorata	3	9	Nanakuli	2001	1.56	0.92	5.1e-4	0.51	0.3269230769230769	-1.118030375
Rissoidae	Simulamerelina granulosa	4	1	Nanakuli	2001	2	0.96	9.2e-4	0.92	0.46	-0.776528789
Rissoidae	Simulamerelina granulosa	4	2	Nanakuli	2001	1.99	0.93	0.00093	0.93	0.46733668341708545	-0.760705332
Rissoidae	Simulamerelina granulosa	4	3	Nanakuli	2001	1.98	0.95	9.4e-4	0.94	0.47474747474747475	-0.744972248
Rissoidae	Simulamerelina granulosa	4	4	Nanakuli	2001	2.05	1.01	0.00093	0.93	0.4536585365853659	-0.790410486
Rissoidae	Rissoina ambigua	8	1	North Nanakuli	2001	3.9	1.68	0.00581	5.8100000000000005	1.48974359	0.3986040177282193
Rissoidae	Rissoina ambigua	8	2	North Nanakuli	2001	4.11	1.67	0.00731	7.31	1.7785888077858878	0.5758202452535437
Rissoidae	Rissoina ambigua	8	3	North Nanakuli	2001	4.16	1.64	0.00645	6.45	1.5504807692307692	0.43856505653450917
Rissoidae	Rissoina ambigua	8	4	North Nanakuli	2001	2.55	1.44	0.00272	2.72	1.0666666666666669	0.064538521
Rissoidae	Rissoina ambigua	8	5	North Nanakuli	2001	4.89	1.74	0.00962	9.62	1.967280163599182	0.6766519611908344
Rissoidae	Rissoina ambigua	8	6	North Nanakuli	2001	3.28	1.5	0.00406	4.0600000000000005	1.2378048780487807	0.21333955121758907
Rissoidae	Rissoina ambigua	8	7	North Nanakuli	2001	4.45	1.74	0.00933	9.33	2.096629213483146	0.7403309186811036
Rissoidae	Rissoina ambigua	8	8	North Nanakuli	2001	5	1.9	0.01196	11.96	2.3920000000000003	0.8721298360883855
Rissoidae	Rissoina ambigua	8	9	North Nanakuli	2001	4.72	1.85	0.01075	10.75	2.277542372881356	0.8230969549762078
Rissoidae	Rissoina ambigua	8	10	North Nanakuli	2001	3.88	1.56	0.00575	5.75	1.481958762886598	0.39336470117407707
Rissoidae	Rissoina ambigua	8	11	North Nanakuli	2001	5.08	1.85	0.01235	12.35	2.431102362204724	0.8883448014835955
Rissoidae	Rissoina ambigua	8	12	North Nanakuli	2001	3.9	1.63	0.00721	7.21	1.8487179487179488	0.614492398
Rissoidae	Rissoina ambigua	8	13	North Nanakuli	2001	4.28	1.71	0.00681	6.8100000000000005	1.591121495327103	0.46443911056771564
Rissoidae	Rissoina ambigua	8	14	North Nanakuli	2001	4.6	1.72	0.00885	8.85	1.923913043478261	0.6543611555247889
Rissoidae	Rissoina ambigua	8	15	North Nanakuli	2001	4.07	1.58	0.00505	5.05	1.2407862407862407	0.21574524383276475
Rissoidae	Rissoina ambigua	8	16	North Nanakuli	2001	4.2	1.69	0.00641	6.41	1.526190476190476	0.422774746
Rissoidae	Rissoina ambigua	8	17	North Nanakuli	2001	4.09	1.64	0.00657	6.57	1.606356968215159	0.47396886244180886
Rissoidae	Rissoina ambigua	8	18	North Nanakuli	2001	4.97	1.89	0.01161	11.610000000000001	2.336016096579477	0.8484469556012629
Rissoidae	Rissoina ambigua	8	19	North Nanakuli	2001	4.45	1.76	0.00804	8.040000000000001	1.806741573033708	0.5915249870127263
Rissoidae	Rissoina ambigua	8	20	North Nanakuli	2001	4.4	1.73	0.00881	8.81	2.0022727272727274	0.6942828990238727
Rissoidae	Rissoina ambigua	8	21	North Nanakuli	2001	4.15	1.63	0.00663	6.63	1.597590361445783	0.4684964699551641
Rissoidae	Rissoina ambigua	8	22	North Nanakuli	2001	5.31	2.03	0.01402	14.02	2.640301318	0.9708930463525965
Rissoidae	Rissoina ambigua	8	23	North Nanakuli	2001	5.46	2.03	0.01485	14.85	2.71978022	1.000551075491895
Rissoidae	Rissoina ambigua	8	24	North Nanakuli	2001	4.43	1.77	0.00737	7.37	1.6636568848758466	0.5090181221442011
Rissoidae	Rissoina ambigua	8	25	North Nanakuli	2001	5.09	1.77	0.01086	10.86	2.1335952848722988	0.7578084839433581
Rissoidae	Rissoina ambigua	8	26	North Nanakuli	2001	4.63	1.73	0.00773	7.7299999999999995	1.6695464362850971	0.5125519945011878
Rissoidae	Rissoina ambigua	8	27	North Nanakuli	2001	4.49	1.76	0.00777	7.77	1.730512249443207	0.548417463
Rissoidae	Rissoina ambigua	8	28	North Nanakuli	2001	5.11	1.84	0.01038	10.38	2.031311154598826	0.7086814735221295
Rissoidae	Pandalosia ephamilla	4	1	North Nanakuli	2001	2.08	0.79	5.3e-4	0.53	0.2548076923076923	-1.367246166
Rissoidae	Pandalosia ephamilla	4	2	North Nanakuli	2001	2.35	0.85	7.3e-4	0.73	0.31063829787234043	-1.169126073
Rissoidae	Pandalosia ephamilla	4	3	North Nanakuli	2001	2.09	0.77	5.2e-4	0.5199999999999999	0.24880382775119614	-1.391090533
Rissoidae	Pandalosia ephamilla	4	4	North Nanakuli	2001	2.19	0.82	6.9e-4	0.69	0.3150684931506849	-1.154965225
Rissoidae	Pandalosia ephamilla	4	5	North Nanakuli	2001	2.06	0.79	5.4e-4	0.54	0.2621359223300971	-1.338892122
Rissoidae	Pandalosia ephamilla	4	6	North Nanakuli	2001	2.19	0.85	6.4e-4	0.64	0.29223744292237447	-1.230188646
Rissoidae	Pandalosia ephamilla	4	7	North Nanakuli	2001	2.12	0.81	6.3e-4	0.63	0.2971698113207547	-1.213451548
Rissoidae	Pandalosia ephamilla	4	8	North Nanakuli	2001	2.04	0.77	5.4e-4	0.54	0.2647058823529412	-1.329135947
Rissoidae	Pandalosia ephamilla	4	9	North Nanakuli	2001	1.99	0.73	5.6e-4	0.5599999999999999	0.2814070351758794	-1.267953134
Rissoidae	Pandalosia ephamilla	4	10	North Nanakuli	2001	2.24	0.82	6.3e-4	0.63	0.28125	-1.268511325
Rissoidae	Pandalosia ephamilla	4	11	North Nanakuli	2001	2.07	0.75	5.1e-4	0.51	0.2463768115942029	-1.400893161
Rissoidae	Pandalosia ephamilla	4	12	North Nanakuli	2001	2.06	0.78	5.6e-4	0.5599999999999999	0.27184466019417475	-1.302524478
Rissoidae	Pandalosia ephamilla	4	13	North Nanakuli	2001	2.08	0.8	4.9e-4	0.49	0.23557692307692307	-1.445717782
Rissoidae	Pandalosia ephamilla	4	14	North Nanakuli	2001	2.13	0.8	5.3e-4	0.53	0.24882629107981225	-1.391000252
Rissoidae	Pandalosia ephamilla	4	15	North Nanakuli	2001	2.09	0.82	5.5e-4	0.55	0.26315789473684215	-1.335001067
Rissoidae	Pandalosia ephamilla	4	16	North Nanakuli	2001	2.18	0.83	6.7e-4	0.67	0.3073394495412844	-1.179802443
Terebridae	Hastula lanceata	9	1	Waianae	2001	38.75	6.58	1.09142	1091.42	28.16567741935484	3.3381041238719176
