# Supplementary material for: Cryptic marine gastropods in Hawai’i exhibit variable response to multidecadal in situ environmental changes
Source: PLoS One. 2026 May 6;21(5):e0347347. doi: 10.1371/journal.pone.0347347 (PMC13148702; doi:10.1371/journal.pone.0347347)
Supplement: S3 File — This .csv file is the associated metadata for the collected data used in this study. (XLSX) [file pone.0347347.s007.xlsx]

## Sheet: Sheet1
Title:	Gastropod morphometrics from the Cosman Shell Collection, with a focus on the region of Waianae, Oahu, Hawaii, USA
Authors:	McClaran Shirley, Amber Stubler
Description:	Specimens measured are from the Cosman Shell Collection at Occidental College (CSCOC). The morphometric data were collected using digital calipers and an analytical balance. Original species names have been updated as of 2025 to reflect currently accepted taxonomic names.
Type:	Dataset
family	Taxonomic family of specimen
gen_spp	the current accepted genus and species of specimen
waianae_lot_number	The CSCOC lot number assigned to this species
specimen_number	The sequential sample from each lot (1 to n)
site	Collection site of specimen (from Hawaii, USA)
year	Collection year
length_mm	length of the longest shell axis in millimeters
width_mm	width of the widest portion of the shell in millimeters
dry_weight_mg	total weight of the shell in milligrams
weight_to_length_mgmm	ratio of the weight (in mg) to length (mm) of the shell (mg/mm)
logWL	log of the weight-to-length ratio
